# Supplementary material for: Transcriptomic Analysis of Copper Resistance in Saccharomyces cerevisiae: Insights into Adaptive Evolution and Potential Implications for Wood Preservative Treatments
Source: Antibiotics (Basel). 2025 Nov 14;14(11):1152. doi: 10.3390/antibiotics14111152 (PMC12649743; doi:10.3390/antibiotics14111152)
Supplement: Supplementary file 1 [file antibiotics-14-01152-s001.zip]

Archive with 2 entries (2 files):
- Supplementary Table S2.xlsx
- Supplementary data 1.pptx
