# Supplementary material for: Transcriptomic Analysis of Copper Resistance in Saccharomyces cerevisiae: Insights into Adaptive Evolution and Potential Implications for Wood Preservative Treatments
Source: Antibiotics (Basel). 2025 Nov 14;14(11):1152. doi: 10.3390/antibiotics14111152 (PMC12649743; doi:10.3390/antibiotics14111152)
Supplement: Supplementary file 1 [file antibiotics-14-01152-s001.zip › Supplementary Table S2.xlsx]

## Sheet: data3
ProbeID	RefSeq Transcript ID	Gene Symbol	Entrez Gene	MT_No_2/WT_No_2.fc	MT_No_2/WT_No_2.volume	MT_CU_1/MT_No_2.fc	MT_CU_1/MT_No_2.volume	MT_CU_2/MT_No_2.fc	MT_CU_2/MT_No_2.volume	MT_CU_1/WT_No_2.fc	MT_CU_1/WT_No_2.volume	MT_CU_2/WT_No_2.fc	MT_CU_2/WT_No_2.volume	MT_CU_2/MT_CU_1.fc	MT_CU_2/MT_CU_1.volume	MT_CU/MT_No_2.fc	MT_CU/MT_No_2.volume	MT_CU/WT_No_2.fc	MT_CU/WT_No_2.volume	MT_CU.mean	N_MT_CU1	N_MT_CU2	N_MT_NO2	N_WT_NO2	MT_CU1_(Yeast_2).rma-Signal	MT_CU2_(Yeast_2).rma-Signal	MT_NO2_(Yeast_2).rma-Signal	WT_NO2_(Yeast_2).rma-Signal	GeneChip Array	Species Scientific Name	Annotation Date	Sequence Source	Transcript ID(Array Design)	Target Description	Representative Public ID	Alignments	Gene Title	Chromosomal Location	Unigene Cluster Type	Ensembl	SwissProt	EC	RefSeq Protein ID	SGD accession number	Gene Ontology Biological Process	Gene Ontology Cellular Component	Gene Ontology Molecular Function	Pathway	InterPro
1769311_at	NM_001180217	YDL157C	851398	1.96271	10.9678	1.68953	11.8373	1.5314	11.7684	3.31606	11.3239	3.0057	11.2581	-1.10326	12.1505	1.60852	11.8029	3.15707	11.291	12.1508	12.2216	12.0799	11.465	10.4922	12.2216	12.0799	11.465	10.4922	Yeast_2 Array	Saccharomyces cerevisiae	2013-10-23	Affymetrix Proprietary Database	YDL157C	S. cerevisiae YDL157C /GEN=STE7 /DB_XREF=GI:6320044 /SEG=NC_001136:-174233,174589 /DEF=Hypothetical ORF /NOTE=Ydl157cp; go_component: mitochondrion [goid GO:0005739] [evidence IDA] [pmid 14562095]; go_function: molecular_function unknown [goid GO:0005554] [evidence ND]; go_process: biological_process unknown [goid GO:0000004] [evidence ND]	YDL157C.S1	chrIV:174232-174589 (-) // 100.0 //	Putative protein of unknown function; the authentic, non-tagged protein is detected in highly purified mitochondria in high-throughput studies			YDL157C	Q12082		NP_010124	S000002316		0005739 // mitochondrion // inferred from direct assay /// 0005739 // mitochondrion // inferred from electronic annotation
1769313_at	NM_001180924	PKP2	852821	1.60771	10.1606	1.61935	10.851	1.51225	10.8031	2.60344	10.4914	2.43127	10.4451	-1.07082	11.1548	1.56488	10.8271	2.51588	10.4683	11.155	11.2043	11.1056	10.5089	9.82389	11.2043	11.1056	10.5089	9.82389	Yeast_2 Array	Saccharomyces cerevisiae	2013-10-23	Affymetrix Proprietary Database	YGL059W	S. cerevisiae YGL059W /GEN=YBP2 /DB_XREF=GI:27808706 /SEG=NC_001139:+392226,393701 /DEF=Hypothetical ORF /NOTE=Ygl059wp; go_component: mitochondrion [goid GO:0005739] [evidence IDA] [pmid 14562095]; go_function: protein kinase activity [goid GO:0004672] [evidence ISS] [pmid 10592175]; go_process: biological_process unknown [goid GO:0000004] [evidence ND]	YGL059W.S1	chrVII:392227-393703 (+) // 100.0 //	Mitochondrial protein kinase; negatively regulates activity of the pyruvate dehydrogenase complex by phosphorylating the ser-133 residue of the Pda1p subunit; acts in concert with kinase Pkp1p and phosphatases Ptc5p and Ptc6p; relocalizes from mitochondrion to cytoplasm upon DNA replication stress			YGL059W	P53170	EC:2.7.11.-	NP_011456	S000003027	0005975 // carbohydrate metabolic process // inferred from electronic annotation /// 0006006 // glucose metabolic process // inferred from electronic annotation /// 0006468 // protein phosphorylation // inferred from direct assay /// 0015976 // carbon utilization // inferred from genetic interaction /// 0016310 // phosphorylation // inferred from electronic annotation /// 0018105 // peptidyl-seri…	0005739 // mitochondrion // inferred from direct assay /// 0005739 // mitochondrion // inferred from electronic annotation /// 0005759 // mitochondrial matrix // inferred from electronic annotation	0000166 // nucleotide binding // inferred from electronic annotation /// 0004672 // protein kinase activity // inferred from direct assay /// 0004674 // protein serine/threonine kinase activity // inferred from electronic annotation /// 0004740 // pyruvate dehydrogenase (acetyl-transferring) kinase activity // inferred from electronic annotation /// 0004740 // pyruvate dehydrogenase (acetyl-trans…		IPR018955 // Branched-chain alpha-ketoacid dehydrogenase kinase/Pyruvate dehydrogenase kinase, N-terminal // 5.1E-35
1769322_s_at	NM_001184561 /// NM_001184563 /// NM_001184564 /// NM_001184565	YLR154C-H /// YLR156C-A /// YLR157C-C /// YLR159C-A	1466410 /// 1466411 /// 1466414 /// 1466415	1.1152	7.61528	3.21361	8.4948	2.77622	8.39866	3.58383	8.40752	3.09605	8.31237	-1.15755	9.2724	2.98692	8.44687	3.33102	8.36008	9.273	9.37853	9.16746	7.69434	7.53703	9.37853	9.16746	7.69434	7.53703	Yeast_2 Array	Saccharomyces cerevisiae	2013-10-23	Affymetrix Proprietary Database	YLR154C-H	S. cerevisiae YLR154C-H /GEN=TAR1 /DB_XREF=GI:33438834 /SEG=NC_001144:-468828,468959 /DEF=Identified by fungal homology and RT-PCR /NOTE=Ylr154c-hp; go_component: cellular_component unknown [goid GO:0008372] [evidence ND]; go_function: molecular_function unknown [goid GO:0005554] [evidence ND]; go_process: biological_process unknown [goid GO:0000004] [evidence ND]	YLR154C-H.S1	chrXII:485711-485843 (-) // 100.0 // /// chrXII:482059-482191 (-) // 100.0 // /// chrXII:472479-472611 (-) // 100.0 // /// chrXII:468827-468959 (-) // 100.0 //	Putative protein of unknown function; identified by fungal homology comparisons and RT-PCR; this ORF partially overlaps RDN5-2; YLR154C-H has a paralog, YLR157C-C, that arose from a segmental duplication /// Putative protein of unknown function; identified by fungal homology comparisons and RT-PCR; this ORF partially overlaps RDN5-2; YLR154C-H has a paralog, YLR157C-C, that arose from a segmental…			YLR154C-H /// YLR156C-A /// YLR157C-C /// YLR159C-A	P0CY04 /// P0CY05 /// P0CY03 /// P0CY02		NP_878122 /// NP_878123 /// NP_878126 /// NP_878127	S000028562 /// S000028564 /// S000028565 /// S000028566
1769335_at	NM_001179704	MRPL31	853720	-1.34111	11.1424	-1.64665	10.5668	-1.70178	10.5422	-2.20834	10.7695	-2.28227	10.7444	-1.03348	10.1894	-1.67398	10.5545	-2.245	10.7569	10.1894	10.2132	10.1656	10.9327	11.3561	10.2132	10.1656	10.9327	11.3561	Yeast_2 Array	Saccharomyces cerevisiae	2013-10-23	Affymetrix Proprietary Database	YKL138C	S. cerevisiae YKL138C /GEN=MRPL31 /DB_XREF=GI:6322711 /SEG=NC_001143:-185291,185686 /DEF=Mitochondrial ribosomal protein of the large subunit /NOTE=Mrpl31p; go_component: mitochondrial large ribosomal subunit [goid GO:0005762] [evidence IPI] [pmid 12392552]; go_component: mitochondrial large ribosomal subunit [goid GO:0005762] [evidence TAS] [pmid 9445368]; go_function: structural constituent of …	YKL138C.S1	chrXI:185290-185686 (-) // 100.0 //	Mitochondrial ribosomal protein of the large subunit			YKL138C	P14063		NP_012784	S000001621	0032543 // mitochondrial translation // inferred by curator	0005739 // mitochondrion // inferred from electronic annotation /// 0005762 // mitochondrial large ribosomal subunit // inferred from physical interaction /// 0005840 // ribosome // inferred from electronic annotation /// 0030529 // ribonucleoprotein complex // inferred from electronic annotation	0003735 // structural constituent of ribosome // inferred from physical interaction		IPR016340 // Ribosomal protein L31, mitochondrial // 2.2E-45
1769336_at	NM_001182964	SPC98	855597	1.55331	7.60013	1.56175	8.23974	1.56371	8.24061	2.42589	7.90253	2.42892	7.90336	1.00125	8.5685	1.56273	8.24018	2.4274	7.90295	8.5685	8.5676	8.5694	7.92443	7.28909	8.5676	8.5694	7.92443	7.28909	Yeast_2 Array	Saccharomyces cerevisiae	2013-10-23	Affymetrix Proprietary Database	YNL126W	S. cerevisiae YNL126W /GEN=SPC98 /DB_XREF=GI:6324203 /SEG=NC_001146:+387227,389767 /DEF=Involved in microtubule organization by the SBP /NOTE=Spc98p; go_component: inner plaque of spindle pole body [goid GO:0005822] [evidence IDA] [pmid 9215630]; go_component: outer plaque of spindle pole body [goid GO:0005824] [evidence IDA] [pmid 9215630]; go_function: structural constituent of cytoskeleton [go…	YNL126W.S1	chrXIV:387228-389769 (+) // 100.0 //	Component of the microtubule-nucleating Tub4p (gamma-tubulin) complex; interacts with Spc110p at the spindle pole body (SPB) inner plaque and with Spc72p at the SPB outer plaque			YNL126W	P53540		NP_014273	S000005070	0000226 // microtubule cytoskeleton organization // inferred from electronic annotation /// 0007020 // microtubule nucleation // inferred from physical interaction /// 0030472 // mitotic spindle organization in nucleus // inferred from mutant phenotype	0000922 // spindle pole // inferred from electronic annotation /// 0000928 // gamma-tubulin small complex, spindle pole body // inferred from physical interaction /// 0005634 // nucleus // inferred from electronic annotation /// 0005737 // cytoplasm // inferred from electronic annotation /// 0005815 // microtubule organizing center // inferred from electronic annotation /// 0005816 // spindle pol…	0005200 // structural constituent of cytoskeleton // inferred from physical interaction /// 0005515 // protein binding // inferred from physical interaction		IPR007259 // Spc97/Spc98 // 1.2E-78
1769342_at	NM_001179508	POT1	854646	1.34471	7.92288	-1.70557	7.74471	-2.36805	7.49179	-1.26836	7.53868	-1.76101	7.2925	-1.38842	7.1285	-2.00969	7.6193	-1.49452	7.41661	7.13243	7.36915	6.89571	8.13941	7.71211	7.36915	6.89571	8.13941	7.71211	Yeast_2 Array	Saccharomyces cerevisiae	2013-10-23	Affymetrix Proprietary Database	YIL160C	S. cerevisiae YIL160C /GEN=POT1 /DB_XREF=GI:6322031 /SEG=NC_001141:-40191,41444 /DEF=3-ketoacyl-CoA thiolase with broad chain length specifity, cleaves 3-ketoacyl-CoA into acyl-CoA and acetyl-CoA during beta-oxidation of fatty acids /NOTE=Pot1p; go_component: peroxisomal matrix [goid GO:0005782] [evidence TAS]; go_function: acetyl-CoA C-acyltransferase activity [goid GO:0003988] [evidence TAS]; g…	YIL160C.S1	chrIX:40190-41444 (-) // 100.0 //	3-ketoacyl-CoA thiolase with broad chain length specificity, cleaves 3-ketoacyl-CoA into acyl-CoA and acetyl-CoA during beta-oxidation of fatty acids			YIL160C	P27796	EC:2.3.1.16	NP_012106	S000001422	0006629 // lipid metabolic process // inferred from electronic annotation /// 0006631 // fatty acid metabolic process // inferred from electronic annotation /// 0006635 // fatty acid beta-oxidation // inferred from mutant phenotype /// 0008152 // metabolic process // inferred from electronic annotation	0005758 // mitochondrial intermembrane space // inferred from direct assay /// 0005777 // peroxisome // inferred from direct assay /// 0005777 // peroxisome // inferred from electronic annotation /// 0005782 // peroxisomal matrix // inferred from direct assay /// 0005782 // peroxisomal matrix // inferred from mutant phenotype /// 0005782 // peroxisomal matrix // not recorded	0003729 // mRNA binding // inferred from direct assay /// 0003824 // catalytic activity // inferred from electronic annotation /// 0003988 // acetyl-CoA C-acyltransferase activity // inferred from direct assay /// 0003988 // acetyl-CoA C-acyltransferase activity // inferred from electronic annotation /// 0005515 // protein binding // inferred from physical interaction /// 0016740 // transferase a…		IPR020616 // Thiolase, N-terminal // 5.8E-90 /// IPR020617 // Thiolase, C-terminal // 3.4E-50
1769349_s_at	NM_001184526 /// NM_001184640 /// NM_001184662	YNL042W-B /// YOL013W-A /// YOR072W-B	1466478 /// 1466483 /// 1466515	2.83827	6.59085	2.35259	7.97947	2.05512	7.88869	6.67728	7.12026	5.83298	7.03926	-1.14475	8.52235	2.19883	7.93421	6.24087	7.07987	8.52291	8.62042	8.42539	7.38617	5.88116	8.62042	8.42539	7.38617	5.88116	Yeast_2 Array	Saccharomyces cerevisiae	2013-10-23	Affymetrix Proprietary Database	YOR072W-B	S. cerevisiae YOR072W-B /GEN=GYP1 /DB_XREF=GI:33438883 /SEG=NC_001147:+464470,464631 /DEF=Identified by expression profiling and mass spectrometry /NOTE=Yor072w-bp; go_component: cellular_component unknown [goid GO:0008372] [evidence ND]; go_function: molecular_function unknown [goid GO:0005554] [evidence ND]; go_process: biological_process unknown [goid GO:0000004] [evidence ND]	YOR072W-B.S1	chrXV:464470-464632 (+) // 100.0 //	Putative protein of unknown function; identified by expression profiling and mass spectrometry /// Putative protein of unknown function; identified by expression profiling and mass spectrometry /// Putative protein of unknown function; identified by expression profiling and mass spectrometry			YNL042W-B /// YOL013W-A /// YOR072W-B	P0C272 /// Q3E832 /// Q3E7Z2		NP_878157 /// NP_878166 /// NP_878171	S000028516 /// S000028811 /// S000028850		0016021 // integral to membrane // not recorded
1769366_at	NM_001180328	DAS2	851583	1.3633	7.88841	1.98338	8.59493	2.22145	8.67179	2.70396	8.35481	3.02852	8.42952	1.12003	9.1845	2.09905	8.63345	2.86164	8.39225	9.18487	9.1031	9.26664	8.11513	7.66802	9.1031	9.26664	8.11513	7.66802	Yeast_2 Array	Saccharomyces cerevisiae	2013-10-23	Affymetrix Proprietary Database	YDR020C	S. cerevisiae YDR020C /GEN=GCV1 /DB_XREF=GI:6320223 /SEG=NC_001136:-485742,486440 /DEF=Hypothetical ORF /NOTE=Ydr020cp; go_component: cytoplasm [goid GO:0005737] [evidence IDA] [pmid 14562095]; go_component: nucleus [goid GO:0005634] [evidence IDA] [pmid 14562095]; go_function: molecular_function unknown [goid GO:0005554] [evidence ND]; go_process: biological_process unknown [goid GO:0000004] [ev…	YDR020C.S1	chrIV:485743-486442 (-) // 100.0 //	Putative protein of unknown function; non-essential gene identified in a screen for mutants with increased levels of rDNA transcription; weak similarity with uridine kinases and with phosphoribokinases			YDR020C	Q12084	EC:2.7.1.48	NP_010303	S000002427	0006222 // UMP biosynthetic process // inferred from electronic annotation /// 0008152 // metabolic process // inferred from electronic annotation /// 0016310 // phosphorylation // inferred from electronic annotation /// 0044206 // UMP salvage // inferred from electronic annotation /// 0044211 // CTP salvage // inferred from electronic annotation	0005634 // nucleus // inferred from direct assay /// 0005634 // nucleus // inferred from electronic annotation /// 0005737 // cytoplasm // inferred from direct assay /// 0005737 // cytoplasm // inferred from electronic annotation	0000166 // nucleotide binding // inferred from electronic annotation /// 0004849 // uridine kinase activity // inferred from electronic annotation /// 0005515 // protein binding // inferred from physical interaction /// 0005524 // ATP binding // inferred from electronic annotation /// 0016301 // kinase activity // inferred from electronic annotation /// 0016740 // transferase activity // inferred…		IPR006083 // Phosphoribulokinase/uridine kinase // 7.8E-12
1769383_at	NM_001179543	MRS1	854839	-1.13631	10.465	-1.78568	9.94623	-1.61968	10.0194	-2.02909	10.0342	-1.84046	10.108	1.10249	9.60691	-1.70065	9.98287	-1.93247	10.0712	9.60717	9.53679	9.67755	10.3733	10.5576	9.53679	9.67755	10.3733	10.5576	Yeast_2 Array	Saccharomyces cerevisiae	2013-10-23	Affymetrix Proprietary Database	YIR021W	S. cerevisiae YIR021W /GEN=MRS1 /DB_XREF=GI:6322212 /SEG=NC_001141:+397291,398382 /DEF=Protein required for the splicing of two mitochondrial group I introns (BI3 in COB and AI5beta in COX1); forms a splicing complex, containing four subunits of Mrs1p and two subunits of the BI3-encoded maturase, that binds to the BI3 RNA /NOTE=Mrs1p; go_component: mitochondrion [goid GO:0005739] [evidence TAS] […	YIR021W.S1	chrIX:397290-398382 (+) // 100.0 //	Splicing protein; required for splicing of two mitochondrial group I introns (BI3 in COB and AI5beta in COX1); forms a splicing complex, containing four subunits of Mrs1p and two subunits of the BI3-encoded maturase, that binds to the BI3 RNA; MRS1 has a paralog, CCE1, that arose from the whole genome duplication			YIR021W	P07266		NP_012287	S000001460	0000372 // Group I intron splicing // inferred from direct assay /// 0006397 // mRNA processing // inferred from electronic annotation	0005739 // mitochondrion // inferred from direct assay /// 0005739 // mitochondrion // inferred from electronic annotation /// 0005759 // mitochondrial matrix // inferred from electronic annotation	0003723 // RNA binding // inferred from direct assay /// 0004520 // endodeoxyribonuclease activity // inferred from direct assay /// 0004520 // endodeoxyribonuclease activity // inferred from sequence or structural similarity		IPR015242 // Mitochondrial resolvase Ydc2, catalytic // 9.3E-39
1769392_at	NM_001184668	YOR192C-C	1466485	1.65034	8.78336	1.57528	9.47431	1.41886	9.40116	2.59975	9.09252	2.3416	9.02231	-1.11024	9.73206	1.49503	9.43781	2.46731	9.05748	9.73235	9.80779	9.65691	9.15218	8.42941	9.80779	9.65691	9.15218	8.42941	Yeast_2 Array	Saccharomyces cerevisiae	2013-10-23	Affymetrix Proprietary Database	YOR192C-C	S. cerevisiae YOR192C-C /GEN=RIS1 /DB_XREF=GI:33438885 /SEG=NC_001147:-703988,704224 /DEF=Identified by expression profiling and mass spectrometry /NOTE=Yor192c-cp; go_component: cellular_component unknown [goid GO:0008372] [evidence ND]; go_function: molecular_function unknown [goid GO:0005554] [evidence ND]; go_process: biological_process unknown [goid GO:0000004] [evidence ND]	YOR192C-C.S1	chrII:29812-643638 (+) // 93.25 // /// chrV:62313-354511 (+) // 98.73 // /// chrVII:817250-931328 (+) // 97.89 // /// chrXIV:519335-632276 (+) // 92.41 // /// chrXVI:62560-437042 (+) // 95.78 // /// chrIV:437361-519473 (-) // 98.31 // /// chrVII:111073-574532 (-) // 97.05 // /// chrVIII:85749-389340 (-) // 98.31 // /// chrVIII:91601-91923 (-) // 95.36 // /// chrX:203612-203942 (-) // 94.51 // ///…	Putative protein of unknown function; identified by expression profiling and mass spectrometry			YOR192C-C	Q3E736		NP_878173	S000028857
1769406_at	NM_001180451	MKC7	851722	-1.29789	8.14549	-2.30056	7.33401	-2.03936	7.42776	-2.98588	7.50531	-2.64686	7.60125	1.12808	6.84398	-2.16602	7.38103	-2.81126	7.55343	6.84453	6.7576	6.93147	7.95958	8.33575	6.7576	6.93147	7.95958	8.33575	Yeast_2 Array	Saccharomyces cerevisiae	2013-10-23	Affymetrix Proprietary Database	YDR144C	S. cerevisiae YDR144C /GEN=MKC7 /DB_XREF=GI:6320348 /SEG=NC_001136:-744305,746095 /DEF=protease involved in protein processing that shares functions with Yap3 and Kex2 /NOTE=Mkc7p; go_component: cell wall (sensu Fungi) [goid GO:0009277] [evidence IDA] [pmid 10383953]; go_function: aspartic-type signal peptidase activity [goid GO:0009049] [evidence IDA] [pmid 10446224]; go_process: proteolysis and…	YDR144C.S1	chrIV:744308-746099 (-) // 100.0 //	GPI-anchored aspartyl protease; member of the yapsin family of proteases involved in cell wall growth and maintenance; shares functions with Yap3p and Kex2p; MKC7 has a paralog, YPS1, that arose from the whole genome duplication			YDR144C	P53379	EC:3.4.23.41	NP_010428	S000002551	0006508 // proteolysis // inferred from electronic annotation /// 0006508 // proteolysis // inferred from mutant phenotype /// 0031505 // fungal-type cell wall organization // inferred from genetic interaction	0005886 // plasma membrane // inferred from electronic annotation /// 0009277 // fungal-type cell wall // inferred from direct assay /// 0016020 // membrane // inferred from electronic annotation /// 0031225 // anchored to membrane // inferred from electronic annotation	0004190 // aspartic-type endopeptidase activity // inferred from direct assay /// 0004190 // aspartic-type endopeptidase activity // inferred from electronic annotation /// 0008233 // peptidase activity // inferred from electronic annotation /// 0016787 // hydrolase activity // inferred from electronic annotation		IPR001461 // Peptidase A1 // 4.7E-67
1769422_at	NM_001178158	DEP1	851220	-1.96679	9.35041	-1.08744	8.81454	1.02372	8.89211	-2.13876	9.28649	-1.92122	9.36821	1.11323	8.83132	-1.03065	8.85341	-2.02707	9.32744	8.83166	8.75428	8.90903	8.87522	9.85106	8.75428	8.90903	8.87522	9.85106	Yeast_2 Array	Saccharomyces cerevisiae	2013-10-23	Affymetrix Proprietary Database	YAL013W	S. cerevisiae YAL013W /GEN=DEP1 /DB_XREF=GI:41629667 /SEG=NC_001133:+129273,130535 /DEF=Transcriptional modulator involved in the regulation of structural genes involved in phospholipid biosynthesis, also participates in regulation of metabolically unrelated genes as well as maintenance of mating efficiency and sporulation /NOTE=Dep1p; go_component: cellular_component unknown [goid GO:0008372] [e…	YAL013W.S1	chrI:129270-130533 (+) // 100.0 //	Transcriptional modulator involved in regulation of structural phospholipid biosynthesis genes and metabolically unrelated genes, as well as maintenance of telomeres, mating efficiency, and sporulation			YAL013W	P31385		NP_009389	S000000011	0000122 // negative regulation of transcription from RNA polymerase II promoter // inferred from mutant phenotype /// 0006351 // transcription, DNA-dependent // inferred from electronic annotation /// 0006355 // regulation of transcription, DNA-dependent // inferred from electronic annotation /// 0006357 // regulation of transcription from RNA polymerase II promoter // inferred from mutant phenot…	0005634 // nucleus // inferred from electronic annotation /// 0005737 // cytoplasm // inferred from electronic annotation /// 0005882 // intermediate filament // inferred from electronic annotation /// 0033698 // Rpd3L complex // inferred from direct assay /// 0070210 // Rpd3L-Expanded complex // inferred from direct assay	0005198 // structural molecule activity // inferred from electronic annotation		IPR013907 // Sds3-like // 1.4E-47
1769426_at	NM_001184099	PDH1	856108	1.02918	8.29544	-1.92894	7.82797	-2.24676	7.71021	-1.87426	7.80842	-2.18307	7.69095	-1.16476	7.25755	-2.0818	7.76931	-2.02278	7.74991	7.25838	7.3684	7.14836	8.31621	8.27472	7.3684	7.14836	8.31621	8.27472	Yeast_2 Array	Saccharomyces cerevisiae	2013-10-23	Affymetrix Proprietary Database	YPR002W	S. cerevisiae YPR002W /GEN=PDH1 /DB_XREF=GI:6325258 /SEG=NC_001148:+558380,559930 /DEF=prpD homologue; (62% identical to the prpD genes of Escherichia coli and Salmonella typhimurium, which play an unknown but essential role in propionate catabolism) /NOTE=Pdh1p; go_component: cytoplasm [goid GO:0005737] [evidence IDA] [pmid 14562095]; go_component: mitochondrion [goid GO:0005739] [evidence IDA] …	YPR002W.S1	chrXVI:558381-559932 (+) // 100.0 //	Mitochondrial protein that participates in respiration, induced by diauxic shift; homologous to E. coli PrpD, may take part in the conversion of 2-methylcitrate to 2-methylisocitrate			YPR002W	Q12428		NP_015326	S000006206	0019541 // propionate metabolic process // inferred from mutant phenotype /// 0019543 // propionate catabolic process // inferred from electronic annotation /// 0019629 // propionate catabolic process, 2-methylcitrate cycle // inferred from electronic annotation /// 0019629 // propionate catabolic process, 2-methylcitrate cycle // not recorded	0005737 // cytoplasm // inferred from direct assay /// 0005739 // mitochondrion // inferred from direct assay /// 0005741 // mitochondrial outer membrane // inferred from direct assay	0016829 // lyase activity // inferred from electronic annotation /// 0046872 // metal ion binding // inferred from electronic annotation /// 0047547 // 2-methylcitrate dehydratase activity // inferred from electronic annotation /// 0047547 // 2-methylcitrate dehydratase activity // not recorded /// 0051536 // iron-sulfur cluster binding // inferred from electronic annotation /// 0051537 // 2 iron…		IPR005656 // MmgE/PrpD // 1.9E-170
1769435_at	NM_001181634	ECM25	853229	-1.47284	8.50771	-2.03758	7.70247	-1.61493	7.87967	-3.00103	7.95948	-2.37854	8.1426	1.26171	7.37192	-1.81399	7.79157	-2.67172	8.05156	7.37382	7.20613	7.54152	8.23299	8.79159	7.20613	7.54152	8.23299	8.79159	Yeast_2 Array	Saccharomyces cerevisiae	2013-10-23	Affymetrix Proprietary Database	YJL201W	S. cerevisiae YJL201W /GEN=ECM25 /DB_XREF=GI:6322260 /SEG=NC_001142:+54379,56178 /DEF=Non-essential protein of unknown function; promoter contains a consensus binding sequence for factor Abf1p /NOTE=Ecm25p; go_component: cytoplasm [goid GO:0005737] [evidence IDA] [pmid 14562095]; go_function: molecular_function unknown [goid GO:0005554] [evidence ND]; go_process: cell wall organization and biogen…	YJL201W.S1	chrX:54378-56178 (+) // 100.0 //	Non-essential protein of unknown function; promoter contains a consensus binding sequence for factor Abf1p			YJL201W	P32525		NP_012334	S000003737	0007165 // signal transduction // inferred from electronic annotation /// 0030447 // filamentous growth // inferred from mutant phenotype /// 0031505 // fungal-type cell wall organization // inferred from mutant phenotype	0005622 // intracellular // inferred from electronic annotation /// 0005737 // cytoplasm // inferred from direct assay /// 0005737 // cytoplasm // inferred from electronic annotation	0005515 // protein binding // inferred from physical interaction		IPR000198 // Rho GTPase-activating protein domain // 8.5E-9
1769456_at	NM_001179627	BLI1	853804	1.59721	8.58544	1.82557	9.35395	1.61168	9.26774	2.91581	8.99318	2.57419	8.9103	-1.13271	9.70789	1.7153	9.31095	2.73968	8.95183	9.70831	9.7982	9.61842	8.92985	8.2543	9.7982	9.61842	8.92985	8.2543	Yeast_2 Array	Saccharomyces cerevisiae	2013-10-23	Affymetrix Proprietary Database	YKL061W	S. cerevisiae YKL061W /GEN=MSN4 /DB_XREF=GI:6322789 /SEG=NC_001143:+325416,325757 /DEF=Hypothetical ORF /NOTE=Ykl061wp; go_component: endosome [goid GO:0005768] [evidence IDA] [pmid 14562095]; go_function: molecular_function unknown [goid GO:0005554] [evidence ND]; go_process: biological_process unknown [goid GO:0000004] [evidence ND]	YKL061W.S1	chrXI:325414-325756 (+) // 100.0 //	Subunit of the BLOC-1 complex involved in endosomal maturation; interacts with Msb3p; green fluorescent protein (GFP)-fusion protein localizes to the endosome			YKL061W	P35727		NP_012862	S000001544	0006810 // transport // inferred from electronic annotation /// 0007032 // endosome organization // inferred from mutant phenotype /// 0032880 // regulation of protein localization // inferred from mutant phenotype	0005768 // endosome // inferred from direct assay /// 0005768 // endosome // inferred from electronic annotation /// 0031083 // BLOC-1 complex // inferred from direct assay	0005515 // protein binding // inferred from physical interaction
1769462_at	NM_001179473	KGD1	854681	-1.19286	11.3593	-1.71925	10.8349	-1.68402	10.8503	-2.05083	10.9569	-2.00881	10.9725	1.02092	10.4659	-1.70155	10.8426	-2.02971	10.9647	10.4659	10.451	10.4809	11.2328	11.4872	10.451	10.4809	11.2328	11.4872	Yeast_2 Array	Saccharomyces cerevisiae	2013-10-23	Affymetrix Proprietary Database	YIL125W	S. cerevisiae YIL125W /GEN=KGD1 /DB_XREF=GI:6322066 /SEG=NC_001141:+122689,125733 /DEF=alpha-ketoglutarate dehydrogenase /NOTE=Kgd1p; go_component: mitochondrial matrix [goid GO:0005759] [evidence TAS]; go_component: mitochondrial nucleoid [goid GO:0042645] [evidence IDA] [pmid 11926067]; go_function: oxoglutarate dehydrogenase (succinyl-transferring) activity [goid GO:0004591] [evidence TAS] [pm…	YIL125W.S1	chrIX:122688-125733 (+) // 100.0 //	Component of the mitochondrial alpha-ketoglutarate dehydrogenase complex, which catalyzes a key step in the tricarboxylic acid (TCA) cycle, the oxidative decarboxylation of alpha-ketoglutarate to form succinyl-CoA			YIL125W	E9P9B3 /// P20967	EC:1.2.4.2	NP_012141	S000001387	0006099 // tricarboxylic acid cycle // inferred from electronic annotation /// 0006099 // tricarboxylic acid cycle // traceable author statement /// 0006103 // 2-oxoglutarate metabolic process // traceable author statement /// 0008152 // metabolic process // inferred from electronic annotation /// 0055114 // oxidation-reduction process // inferred from electronic annotation	0005739 // mitochondrion // inferred from direct assay /// 0005739 // mitochondrion // inferred from electronic annotation /// 0005759 // mitochondrial matrix // inferred from electronic annotation /// 0009353 // mitochondrial oxoglutarate dehydrogenase complex // inferred from direct assay /// 0042645 // mitochondrial nucleoid // inferred from direct assay /// 0042645 // mitochondrial nucleoid /…	0004591 // oxoglutarate dehydrogenase (succinyl-transferring) activity // inferred from electronic annotation /// 0004591 // oxoglutarate dehydrogenase (succinyl-transferring) activity // traceable author statement /// 0016491 // oxidoreductase activity // inferred from electronic annotation /// 0016624 // oxidoreductase activity, acting on the aldehyde or oxo group of donors, disulfide as accept…		IPR001017 // Dehydrogenase, E1 component // 1.3E-55 /// IPR005475 // Transketolase-like, pyrimidine-binding domain // 3.5E-65
1769463_at	NM_001183879	VPS28	856040	1.35428	10.2351	1.58387	10.7828	1.40671	10.6995	2.145	10.5548	1.90508	10.4733	-1.12594	11.0338	1.49266	10.7413	2.02148	10.5141	11.0341	11.1197	10.9485	10.4562	10.0187	11.1197	10.9485	10.4562	10.0187	Yeast_2 Array	Saccharomyces cerevisiae	2013-10-23	Affymetrix Proprietary Database	YPL065W	S. cerevisiae YPL065W /GEN=VPS28 /DB_XREF=GI:6325192 /SEG=NC_001148:+427922,428650 /DEF=soluble, hydrophilic protein involved in transport of precursors for soluble vauolar hydrolases from the late endosome to the vacuole /NOTE=Vps28p; go_component: ESCRT I complex [goid GO:0000813] [evidence TAS] [pmid 12900393]; go_component: endosome [goid GO:0005768] [evidence IDA] [pmid 11511343]; go_functio…	YPL065W.S1	chrXVI:427923-428652 (+) // 100.0 //	Component of the ESCRT-I complex (Stp22p, Srn2p, Vps28p, and Mvb12p), which is involved in ubiquitin-dependent sorting of proteins into the endosome; conserved C-terminal domain interacts with ESCRT-III subunit Vps20p			YPL065W	Q02767		NP_015260	S000005986	0006612 // protein targeting to membrane // inferred from mutant phenotype /// 0006612 // protein targeting to membrane // inferred from physical interaction /// 0006623 // protein targeting to vacuole // inferred from mutant phenotype /// 0006623 // protein targeting to vacuole // inferred from physical interaction /// 0006810 // transport // inferred from electronic annotation /// 0015031 // pr…	0000813 // ESCRT I complex // inferred from direct assay /// 0000813 // ESCRT I complex // inferred from physical interaction /// 0005737 // cytoplasm // inferred from electronic annotation /// 0005768 // endosome // inferred from direct assay /// 0005768 // endosome // inferred from electronic annotation /// 0016020 // membrane // inferred from electronic annotation /// 0031902 // late endosome …	0005515 // protein binding // inferred from physical interaction /// 0032403 // protein complex binding // inferred from direct assay /// 0032403 // protein complex binding // inferred from physical interaction		IPR007143 // Vacuolar protein sorting-associated, VPS28 // 4.8E-81
1769468_at	NM_001181739	EAF6	853544	1.6875	10.5102	1.41072	11.1399	1.41306	11.141	2.38059	10.747	2.38454	10.7481	1.00166	11.3921	1.41189	11.1405	2.38256	10.7476	11.3921	11.3909	11.3933	10.8944	10.1395	11.3909	11.3933	10.8944	10.1395	Yeast_2 Array	Saccharomyces cerevisiae	2013-10-23	Affymetrix Proprietary Database	YJR082C	S. cerevisiae YJR082C /GEN=EAF6 /DB_XREF=GI:6322541 /SEG=NC_001142:-581828,582169 /DEF=Esa1p-associated factor, subunit of the NuA4 acetyltransferase complex /NOTE=Eaf6p; go_component: nucleus [goid GO:0005634] [evidence IDA] [pmid 14562095]; go_function: molecular_function unknown [goid GO:0005554] [evidence ND]; go_process: biological_process unknown [goid GO:0000004] [evidence ND]	YJR082C.S1	chrX:581906-582248 (-) // 100.0 //	Subunit of the NuA4 acetyltransferase complex that acetylates histone H4 and NuA3 acetyltransferase complex that acetylates histone H3			YJR082C	P47128		NP_012615	S000003842	0006281 // DNA repair // inferred from direct assay /// 0006281 // DNA repair // inferred from electronic annotation /// 0006351 // transcription, DNA-dependent // inferred from electronic annotation /// 0006355 // regulation of transcription, DNA-dependent // inferred from electronic annotation /// 0006974 // response to DNA damage stimulus // inferred from electronic annotation /// 0016568 // c…	0005634 // nucleus // inferred from direct assay /// 0005634 // nucleus // inferred from electronic annotation /// 0033100 // NuA3 histone acetyltransferase complex // inferred from direct assay /// 0035267 // NuA4 histone acetyltransferase complex // inferred from physical interaction	0004402 // histone acetyltransferase activity // inferred by curator		IPR015418 // Histone H4 acetyltransferase, NuA4 complex, Eaf6 // 1.6E-18
1769487_at	NM_001179629	YKL063C	853802	1.44318	11.1842	1.4838	11.7332	1.46228	11.7229	2.14139	11.4588	2.11033	11.4488	-1.01472	12.0107	1.473	11.728	2.12581	11.4538	12.0107	12.0213	12.0002	11.452	10.9227	12.0213	12.0002	11.452	10.9227	Yeast_2 Array	Saccharomyces cerevisiae	2013-10-23	Affymetrix Proprietary Database	YKL063C	S. cerevisiae YKL063C /GEN=MNR2 /DB_XREF=GI:6322787 /SEG=NC_001143:-320660,321163 /DEF=Hypothetical ORF /NOTE=Ykl063cp; go_component: Golgi apparatus [goid GO:0005794] [evidence IDA] [pmid 14562095]; go_function: molecular_function unknown [goid GO:0005554] [evidence ND]; go_process: biological_process unknown [goid GO:0000004] [evidence ND]	YKL063C.S1	chrXI:320658-321162 (-) // 100.0 //	Putative protein of unknown function; green fluorescent protein (GFP)-fusion protein localizes to the Golgi			YKL063C	P35725		NP_012860	S000001546		0005794 // Golgi apparatus // inferred from direct assay
1769504_at	NM_001182377	OST6	854989	1.38549	9.2517	1.45088	9.75465	1.35565	9.7069	2.01017	9.50982	1.87824	9.46326	-1.07024	9.97772	1.40246	9.73081	1.94309	9.48657	9.97784	10.0268	9.92887	9.48988	9.01949	10.0268	9.92887	9.48988	9.01949	Yeast_2 Array	Saccharomyces cerevisiae	2013-10-23	Affymetrix Proprietary Database	YML019W	S. cerevisiae YML019W /GEN=OST6 /DB_XREF=GI:6323622 /SEG=NC_001145:+233457,234455 /DEF=Subunit of the oligosaccharyltransferase complex of the ER lumen, which catalyzes aspargine-linked glycosylation of newly synthesized proteins; similar to and partially functionally redundant with Ost3p /NOTE=Ost6p; go_component: oligosaccharyl transferase complex [goid GO:0008250] [evidence IPI] [pmid 10358084…	YML019W.S1	chrXIII:233456-234455 (+) // 100.0 //	Subunit of the oligosaccharyltransferase complex of the ER lumen, which catalyzes asparagine-linked glycosylation of newly synthesized proteins; similar to and partially functionally redundant with Ost3p			YML019W	Q03723	EC:2.4.99.18	NP_013693	S000004481	0006461 // protein complex assembly // inferred from mutant phenotype /// 0006486 // protein glycosylation // inferred from electronic annotation /// 0018279 // protein N-linked glycosylation via asparagine // inferred from genetic interaction /// 0018279 // protein N-linked glycosylation via asparagine // inferred from mutant phenotype	0005783 // endoplasmic reticulum // inferred from electronic annotation /// 0005789 // endoplasmic reticulum membrane // inferred from electronic annotation /// 0008250 // oligosaccharyltransferase complex // inferred from physical interaction /// 0016020 // membrane // inferred from electronic annotation /// 0016021 // integral to membrane // inferred from electronic annotation /// 0016021 // in…	0004579 // dolichyl-diphosphooligosaccharide-protein glycotransferase activity // inferred from physical interaction /// 0016740 // transferase activity // inferred from electronic annotation /// 0016757 // transferase activity, transferring glycosyl groups // inferred from electronic annotation		IPR021149 // Oligosaccharyl transferase complex, subunit OST3/OST6 // 5.9E-39
1769515_at	NM_001179954	YFL012W	850535	1.73856	4.93969	1.83242	5.77509	1.49665	5.63809	3.18576	5.32748	2.60202	5.2011	-1.22434	6.08071	1.65605	5.707	2.87914	5.26467	6.08247	6.22847	5.93646	5.35472	4.55683	6.22847	5.93646	5.35472	4.55683	Yeast_2 Array	Saccharomyces cerevisiae	2013-10-23	Affymetrix Proprietary Database	YFL012W	S. cerevisiae YFL012W /GEN=IES1 /DB_XREF=GI:14318509 /SEG=NC_001138:+110641,111087 /DEF=Hypothetical ORF /NOTE=Yfl012wp; go_component: cellular_component unknown [goid GO:0008372] [evidence ND]; go_function: molecular_function unknown [goid GO:0005554] [evidence ND]; go_process: biological_process unknown [goid GO:0000004] [evidence ND]	YFL012W.S1	chrVI:110640-111087 (+) // 100.0 //	Putative protein of unknown function; transcribed during sporulation; null mutant exhibits increased resistance to rapamycin			YFL012W	P43580		NP_116643	S000001882
1769519_at	NM_001179662	CWP1	853766	-1.48562	12.771	-1.47579	12.2047	-1.35508	12.2675	-2.19247	12.4806	-2.01314	12.5448	1.08908	11.9885	-1.41415	12.2361	-2.1009	12.5127	11.9887	11.9271	12.0503	12.4886	13.0597	11.9271	12.0503	12.4886	13.0597	Yeast_2 Array	Saccharomyces cerevisiae	2013-10-23	Affymetrix Proprietary Database	YKL096W	S. cerevisiae YKL096W /GEN=CWP1 /DB_XREF=GI:6322754 /SEG=NC_001143:+260777,261496 /DEF=cell wall protein, involved in O and N glycosylation, acceptor of B1-6 glucan. /NOTE=Cwp1p; go_component: cell wall (sensu Fungi) [goid GO:0009277] [evidence IDA] [pmid 9335273]; go_function: structural constituent of cell wall [goid GO:0005199] [evidence IDA] [pmid 7768807]; go_process: cell wall organization …	YKL096W.S1	chrXI:260775-261495 (+) // 100.0 //	Cell wall mannoprotein that localizes specifically to birth scars of daughter cells, linked to a beta-1,3- and beta-1,6-glucan heteropolymer through a phosphodiester bond; required for propionic acid resistance			YKL096W	P28319		NP_012827	S000001579	0031505 // fungal-type cell wall organization // inferred from direct assay /// 0031505 // fungal-type cell wall organization // inferred from mutant phenotype /// 0032120 // ascospore-type prospore membrane assembly // inferred from genetic interaction	0005576 // extracellular region // inferred from electronic annotation /// 0005618 // cell wall // inferred from electronic annotation /// 0005628 // prospore membrane // inferred from direct assay /// 0009277 // fungal-type cell wall // inferred from direct assay /// 0016020 // membrane // inferred from electronic annotation /// 0031225 // anchored to membrane // inferred from electronic annotat…	0005199 // structural constituent of cell wall // inferred from direct assay /// 0005199 // structural constituent of cell wall // inferred from electronic annotation		IPR000420 // Yeast PIR protein repeat // 2.7E-7
1769523_at	NM_001178542	AIM4	852493	2.17233	9.81217	1.07695	10.4411	1.01687	10.3998	2.33949	9.86256	2.20897	9.82356	-1.05909	10.4532	1.04648	10.4205	2.27329	9.84308	10.4533	10.4947	10.4119	10.3877	9.2685	10.4947	10.4119	10.3877	9.2685	Yeast_2 Array	Saccharomyces cerevisiae	2013-10-23	Affymetrix Proprietary Database	YBR194W	S. cerevisiae YBR194W /GEN=MED8 /DB_XREF=GI:6319671 /SEG=NC_001134:+609995,610366 /DEF=Synthetic with Old Yellow Enzyme /NOTE=Ybr194wp	YBR194W.S1	chrII:610032-610404 (+) // 100.0 //	Protein proposed to be associated with the nuclear pore complex; null mutant is viable, displays elevated frequency of mitochondrial genome loss and is sensitive to freeze-thaw stress			YBR194W	P38305		NP_009753	S000000398		0005737 // cytoplasm // inferred from direct assay /// 0005737 // cytoplasm // inferred from electronic annotation	0005515 // protein binding // inferred from physical interaction
1769525_at	NM_001178818	GIM4	856715	1.51381	9.68225	2.20885	10.5421	1.87095	10.4281	3.34379	10.2215	2.83226	10.1109	-1.18061	11.0088	2.03289	10.4852	3.07742	10.1663	11.0095	11.1293	10.8897	9.98596	9.38777	11.1293	10.8897	9.98596	9.38777	Yeast_2 Array	Saccharomyces cerevisiae	2013-10-23	Affymetrix Proprietary Database	YEL003W	S. cerevisiae YEL003W /GEN=GIM4 /DB_XREF=GI:6320834 /SEG=NC_001137:+148227,148598 /DEF=Prefoldin subunit 2; putative homolog of subunit 2 of bovine prefoldin, a chaperone comprised of six subunits /NOTE=Gim4p; go_component: cytoplasm [goid GO:0005737] [evidence IDA] [pmid 9463374]; go_component: prefoldin complex [goid GO:0016272] [evidence IPI] [pmid 9463374]; go_component: prefoldin complex [go…	YEL003W.S1	chrV:148226-148598 (+) // 100.0 //	Subunit of the heterohexameric cochaperone prefoldin complex which binds specifically to cytosolic chaperonin and transfers target proteins to it			YEL003W	P40005		NP_010913	S000000729	0006457 // protein folding // inferred from electronic annotation /// 0007021 // tubulin complex assembly // inferred from mutant phenotype /// 0007021 // tubulin complex assembly // inferred from sequence or structural similarity	0005737 // cytoplasm // inferred from direct assay /// 0005737 // cytoplasm // inferred from electronic annotation /// 0016272 // prefoldin complex // inferred from electronic annotation /// 0016272 // prefoldin complex // inferred from physical interaction /// 0016272 // prefoldin complex // inferred from sequence or structural similarity	0015631 // tubulin binding // inferred from direct assay /// 0051082 // unfolded protein binding // inferred from electronic annotation		IPR002777 // Prefoldin beta-like // 6.3E-21
1769531_at	NM_001181003	YGL138C	852739	1.36034	3.70734	1.53001	4.23162	1.37223	4.15796	2.08132	3.98583	1.8667	3.91644	-1.11498	4.4703	1.44897	4.19495	1.97109	3.95129	4.47099	4.5495	4.39248	3.93596	3.492	4.5495	4.39248	3.93596	3.492	Yeast_2 Array	Saccharomyces cerevisiae	2013-10-23	Affymetrix Proprietary Database	YGL138C	S. cerevisiae YGL138C /GEN=HUL5 /DB_XREF=GI:6321300 /SEG=NC_001139:-248497,249534 /DEF=Hypothetical ORF /NOTE=Ygl138cp; go_component: cellular_component unknown [goid GO:0008372] [evidence ND]; go_function: molecular_function unknown [goid GO:0005554] [evidence ND]; go_process: biological_process unknown [goid GO:0000004] [evidence ND]	YGL138C.S1	chrVII:248498-249536 (-) // 100.0 //	Putative protein of unknown function; has no significant sequence similarity to any known protein			YGL138C	P53122		NP_011377	S000003106
1769534_at	NM_001182719	EFR3	855252	1.15329	9.22949	2.45436	9.95957	2.30219	9.91621	2.83058	9.84918	2.65508	9.8063	-1.0661	10.582	2.37705	9.93792	2.74143	9.82776	10.5821	10.6283	10.5359	9.33294	9.12718	10.6283	10.5359	9.33294	9.12718	Yeast_2 Array	Saccharomyces cerevisiae	2013-10-23	Affymetrix Proprietary Database	YMR212C	S. cerevisiae YMR212C /GEN=EFR3 /DB_XREF=GI:6323868 /SEG=NC_001145:-690694,693042 /DEF=Non-essential protein of unknown function; exhibits synthetic lethal genetic interactions with PHO85; green fluorescent protein (GFP)-fusion protein localizes to the cell periphery /NOTE=Efr3p; go_component: cellular_component unknown [goid GO:0008372] [evidence ND]; go_function: molecular_function unknown [goi…	YMR212C.S1	chrXIII:690693-693042 (-) // 100.0 //	Protein required for Stt4-containing phosphoinositide kinase patch assembly at the plasma membrane; exhibits synthetic lethal genetic interactions with PHO85; has sequence similarity to the Drosophila rolling blackout (RBO) gene			YMR212C	Q03653		NP_013939	S000004825	0090002 // establishment of protein localization to plasma membrane // inferred from mutant phenotype	0005739 // mitochondrion // inferred from direct assay /// 0005886 // plasma membrane // inferred from direct assay
1769539_at	NM_001183060	SSU72	855499	1.23378	9.50735	2.13864	10.1937	1.79811	10.0745	2.6386	10.0325	2.21847	9.91515	-1.18938	10.6309	1.961	10.1343	2.41943	9.97401	10.6317	10.7568	10.5066	9.6601	9.35702	10.7568	10.5066	9.6601	9.35702	Yeast_2 Array	Saccharomyces cerevisiae	2013-10-23	Affymetrix Proprietary Database	YNL222W	S. cerevisiae YNL222W /GEN=SSU72 /DB_XREF=GI:6324107 /SEG=NC_001146:+229093,229713 /DEF=functionally related to TFIIB, affects start site selection in vivo /NOTE=Ssu72p; go_component: mRNA cleavage and polyadenylation specificity factor complex [goid GO:0005847] [evidence IPI] [pmid 12819204]; go_component: nucleus [goid GO:0005634] [evidence IGI,IPI] [pmid 11046131]; go_function: phosphoprotein …	YNL222W.S1	chrXIV:229094-229715 (+) // 100.0 //	Phosphatase and transcription/RNA-processing factor; associates with TFIIB and cleavage/polyadenylation factor Pta1p; exhibits phosphatase activity on serine-5 and serine-7 of the RNA polymerase II C-terminal domain; affects start site selection and transcriptional read through in vivo			YNL222W	P53538	EC:3.1.3.16	NP_014177	S000005166	0001174 // transcriptional start site selection at RNA polymerase II promoter // inferred from genetic interaction /// 0001174 // transcriptional start site selection at RNA polymerase II promoter // inferred from mutant phenotype /// 0006367 // transcription initiation from RNA polymerase II promoter // inferred from genetic interaction /// 0006367 // transcription initiation from RNA polymerase…	0005634 // nucleus // inferred from electronic annotation /// 0005634 // nucleus // inferred from genetic interaction /// 0005634 // nucleus // inferred from physical interaction /// 0005847 // mRNA cleavage and polyadenylation specificity factor complex // inferred from direct assay /// 0005847 // mRNA cleavage and polyadenylation specificity factor complex // inferred from physical interaction	0004721 // phosphoprotein phosphatase activity // inferred from electronic annotation /// 0004721 // phosphoprotein phosphatase activity // inferred from genetic interaction /// 0004722 // protein serine/threonine phosphatase activity // inferred from direct assay /// 0004722 // protein serine/threonine phosphatase activity // inferred from mutant phenotype /// 0004725 // protein tyrosine phospha…		IPR006811 // RNA polymerase II subunit A // 2.0E-90
1769544_at	NM_001182036	YLR149C	850841	-1.32659	9.46249	-1.32839	9.05367	-1.54887	8.93965	-1.76223	9.25083	-2.05472	9.13432	-1.16598	8.73968	-1.4344	8.99684	-1.90286	9.19276	8.74038	8.85115	8.62961	9.26082	9.66855	8.85115	8.62961	9.26082	9.66855	Yeast_2 Array	Saccharomyces cerevisiae	2013-10-23	Affymetrix Proprietary Database	YLR149C	S. cerevisiae YLR149C /GEN=PEP3 /DB_XREF=GI:6323178 /SEG=NC_001144:-437632,439824 /DEF=Hypothetical ORF /NOTE=Ylr149cp; go_component: cellular_component unknown [goid GO:0008372] [evidence ND]; go_function: molecular_function unknown [goid GO:0005554] [evidence ND]; go_process: biological_process unknown [goid GO:0000004] [evidence ND]	YLR149C.S1	chrXII:437631-439824 (-) // 100.0 //	Protein of unknown function; overexpression causes a cell cycle delay or arrest; null mutation results in a decrease in plasma membrane electron transport; YLR149C is not an essential gene; protein abundance increases in response to DNA replication stress			YLR149C	Q99296		NP_013250	S000004139			0005515 // protein binding // inferred from electronic annotation		IPR019417 // Domain of unknown function DUF2415 // 3.6E-20
1769553_at	NM_001020111 /// NM_001021461 /// NM_001022387	hhf1 /// hhf2 /// hhf3	2539991 /// 2541200 /// 2542463	1.37479	3.32203	1.4569	3.82139	1.18024	3.67717	2.00294	3.56638	1.6226	3.43178	-1.2344	3.94764	1.3113	3.74997	1.80276	3.49973	3.95056	4.10247	3.79865	3.55957	3.10035	4.10247	3.79865	3.55957	3.10035	Yeast_2 Array	Schizosaccharomyces pombe	2013-10-23	Affymetrix Proprietary Database	SPBC1105.12	S. pombe SPBC1105.12 /GEN=h4.3 /DEF=histone H4	SPBC1105.12.S1	chromosome2|c1348:3531566-3531878 (+) // 100.0 // /// chromosome1|c212:4699983-4700295 (-) // 90.38 //	histone H4 h4.1 /// histone H4 h4.2 /// histone H4 h4.3			SPBC1105.12	P09322		NP_594682 /// NP_595566 /// NP_596468		0006334 // nucleosome assembly // non-traceable author statement /// 0006334 // nucleosome assembly // inferred from electronic annotation	0000786 // nucleosome // inferred from electronic annotation /// 0000788 // nuclear nucleosome // non-traceable author statement /// 0005634 // nucleus // inferred from direct assay /// 0005694 // chromosome // inferred from electronic annotation	0003677 // DNA binding // not recorded /// 0003677 // DNA binding // non-traceable author statement /// 0003677 // DNA binding // inferred from electronic annotation /// 0046982 // protein heterodimerization activity // inferred from electronic annotation		IPR007125 // Histone core // 3.8E-15
1769571_at	NM_001180781	PRP3	852084	1.80833	10.3303	1.4635	11.0378	1.21992	10.9089	2.64649	10.5906	2.20602	10.467	-1.19966	11.1838	1.33617	10.9735	2.41624	10.529	11.1846	11.3159	11.0533	10.7665	9.91182	11.3159	11.0533	10.7665	9.91182	Yeast_2 Array	Saccharomyces cerevisiae	2013-10-23	Affymetrix Proprietary Database	YDR473C	S. cerevisiae YDR473C /GEN=PRP3 /DB_XREF=GI:6320681 /SEG=NC_001136:-1404433,1405842 /DEF=Splicing factor, component of the U4/U6-U5 snRNP complex /NOTE=Prp3p; go_component: U4/U6 x U5 tri-snRNP complex [goid GO:0046540] [evidence TAS] [pmid 10377396]; go_function: pre-mRNA splicing factor activity [goid GO:0008248] [evidence IPI] [pmid 10377396]; go_process: nuclear mRNA splicing, via spliceosome…	YDR473C.S1	chrIV:1404437-1405847 (-) // 100.0 //	Splicing factor, component of the U4/U6-U5 snRNP complex			YDR473C	Q03338		NP_010761	S000002881	0000398 // mRNA splicing, via spliceosome // inferred from electronic annotation /// 0000398 // mRNA splicing, via spliceosome // inferred from physical interaction /// 0006397 // mRNA processing // inferred from electronic annotation /// 0008380 // RNA splicing // inferred from electronic annotation	0005634 // nucleus // inferred from electronic annotation /// 0005681 // spliceosomal complex // inferred from electronic annotation /// 0046540 // U4/U6 x U5 tri-snRNP complex // inferred from direct assay /// 0046540 // U4/U6 x U5 tri-snRNP complex // inferred from electronic annotation	0005515 // protein binding // inferred from physical interaction		IPR010541 // Domain of unknown function DUF1115 // 1.4E-34 /// IPR013881 // Pre-mRNA-splicing factor 3 // 1.4E-62
1769576_at	NM_001182499	AIM34	855015	1.33249	8.62496	2.11797	9.36021	1.73321	9.22271	2.82216	9.13819	2.30949	9.00395	-1.22199	9.77151	1.91596	9.29171	2.55299	9.07132	9.77258	9.91719	9.62796	8.83451	8.42039	9.91719	9.62796	8.83451	8.42039	Yeast_2 Array	Saccharomyces cerevisiae	2013-10-23	Affymetrix Proprietary Database	YMR003W	S. cerevisiae YMR003W /GEN=CDC5 /DB_XREF=GI:6323645 /SEG=NC_001145:+273118,273714 /DEF=Hypothetical ORF /NOTE=Ymr003wp; go_component: mitochondrion [goid GO:0005739] [evidence IDA] [pmid 14562095]; go_function: molecular_function unknown [goid GO:0005554] [evidence ND]; go_process: biological_process unknown [goid GO:0000004] [evidence ND]	YMR003W.S1	chrXIII:273117-273714 (+) // 100.0 //	Protein of unknown function; GFP-fusion protein localizes to the mitochondria; null mutant is viable and displays reduced frequency of mitochondrial genome loss			YMR003W	Q03673		NP_013716	S000004605		0005739 // mitochondrion // inferred from direct assay /// 0005739 // mitochondrion // inferred from electronic annotation /// 0016020 // membrane // inferred from electronic annotation /// 0016021 // integral to membrane // inferred from electronic annotation /// 0031966 // mitochondrial membrane // inferred from electronic annotation	0003676 // nucleic acid binding // inferred from electronic annotation		IPR003034 // SAP domain // 5.4E-12
1769579_at	NM_001180986	GPG1	852756	2.21746	11.9943	1.45908	12.8521	1.35934	12.802	3.23546	12.2513	3.01429	12.2036	-1.07337	13.0764	1.40833	12.8271	3.12292	12.2275	13.0765	13.1275	13.0254	12.5825	11.4336	13.1275	13.0254	12.5825	11.4336	Yeast_2 Array	Saccharomyces cerevisiae	2013-10-23	Affymetrix Proprietary Database	YGL121C	S. cerevisiae YGL121C /GEN=GPG1 /DB_XREF=GI:6321317 /SEG=NC_001139:-280781,281161 /DEF=Proposed gamma subunit of the heterotrimeric G protein that interacts with the receptor Grp1p; involved in regulation of pseudohyphal growth; requires Gpb1p or Gpb2p to interact with Gpa2p /NOTE=Gpg1p; go_component: cellular_component unknown [goid GO:0008372] [evidence ND]; go_function: signal transducer activ…	YGL121C.S1	chrVII:280782-281163 (-) // 100.0 //	Proposed gamma subunit of the heterotrimeric G protein that interacts with the receptor Gpr1p; involved in regulation of pseudohyphal growth; requires Gpb1p or Gpb2p to interact with Gpa2p; overproduction causes prion curing			YGL121C	P53130		NP_011394	S000003089	0001403 // invasive growth in response to glucose limitation // inferred from mutant phenotype /// 0007165 // signal transduction // inferred from electronic annotation /// 0007165 // signal transduction // inferred from physical interaction	0005737 // cytoplasm // inferred from electronic annotation	0004871 // signal transducer activity // inferred from electronic annotation /// 0004871 // signal transducer activity // inferred from physical interaction
1769610_at	NM_001184626	YOR394C-A	1466490	-2.29714	6.33711	1.02066	5.78026	-1.0267	5.74649	-2.25064	6.35331	-2.35848	6.31618	-1.04792	5.76117	-1.00296	5.7634	-2.30393	6.33477	5.76127	5.79503	5.72751	5.76553	6.96536	5.79503	5.72751	5.76553	6.96536	Yeast_2 Array	Saccharomyces cerevisiae	2013-10-23	Affymetrix Proprietary Database	YOR394C-A	S. cerevisiae YOR394C-A /GEN=ERR1 /DB_XREF=GI:33438890 /SEG=NC_001147:-1084198,1084365 /DEF=Identified by gene-trapping, microarray-based expression analysis, and genome-wide homology searching /NOTE=Yor394c-ap; go_component: cellular_component unknown [goid GO:0008372] [evidence ND]; go_function: molecular_function unknown [goid GO:0005554] [evidence ND]; go_process: biological_process unknown […	YOR394C-A.S1	chrII:6136-6328 (+) // 93.45 // /// chrXII:11623-11805 (+) // 92.26 // /// chrXVI:6775-6943 (+) // 99.4 // /// chrIV:1524889-1525077 (-) // 92.86 // /// chrIX:439343-439532 (-) // 91.67 // /// chrV:569872-570057 (-) // 90.48 // /// chrVII:1083921-1084101 (-) // 92.26 // /// chrX:745172-745354 (-) // 91.07 // /// chrXV:1084199-1084367 (-) // 100.0 //	Identified by gene-trapping, microarray-based expression analysis, and genome-wide homology searching			YOR394C-A	Q8TGJ0		NP_878178	S000028718
1769620_at	NM_001179758	ACP1	853642	-2.07102	11.6979	-1.24412	11.0258	-1.13362	11.0937	-2.5766	11.5319	-2.34775	11.6029	1.09748	10.9363	-1.18759	11.0598	-2.45952	11.5675	10.9365	10.8694	11.0036	11.1845	12.2348	10.8694	11.0036	11.1845	12.2348	Yeast_2 Array	Saccharomyces cerevisiae	2013-10-23	Affymetrix Proprietary Database	YKL192C	S. cerevisiae YKL192C /GEN=ACP1 /DB_XREF=GI:6322656 /SEG=NC_001143:-80165,80542 /DEF=Mitochondrial matrix acyl carrier protein, involved in biosynthesis of octanoate, which is a precursor to lipoic acid; activated by phosphopantetheinylation catalyzed by Ppt2p /NOTE=Acp1p; go_component: mitochondrion [goid GO:0005739] [evidence TAS] [pmid 8595652]; go_function: acyl carrier activity [goid GO:0000…	YKL192C.S1	chrXI:80164-80542 (-) // 100.0 //	Mitochondrial matrix acyl carrier protein, involved in biosynthesis of octanoate, which is a precursor to lipoic acid; activated by phosphopantetheinylation catalyzed by Ppt2p			YKL192C	P32463		NP_012729	S000001675	0006629 // lipid metabolic process // inferred from electronic annotation /// 0006631 // fatty acid metabolic process // inferred from electronic annotation /// 0006633 // fatty acid biosynthetic process // inferred from electronic annotation /// 0006810 // transport // inferred from electronic annotation /// 0008610 // lipid biosynthetic process // inferred from electronic annotation /// 0009107…	0005739 // mitochondrion // inferred from direct assay /// 0005739 // mitochondrion // inferred from electronic annotation /// 0070469 // respiratory chain // inferred from electronic annotation	0000036 // ACP phosphopantetheine attachment site binding involved in fatty acid biosynthetic process // inferred from sequence or structural similarity /// 0031177 // phosphopantetheine binding // inferred from electronic annotation /// 0048037 // cofactor binding // inferred from electronic annotation		IPR009081 // Acyl carrier protein-like // 5.1E-13
1769624_at	NM_001182170	YLR283W	850988	1.45478	10.2064	1.57285	10.8021	1.22989	10.6286	2.28815	10.5197	1.78922	10.3507	-1.27885	10.9549	1.39084	10.7157	2.02337	10.4356	10.9563	11.1337	10.7789	10.4804	9.93956	11.1337	10.7789	10.4804	9.93956	Yeast_2 Array	Saccharomyces cerevisiae	2013-10-23	Affymetrix Proprietary Database	YLR283W	S. cerevisiae YLR283W /GEN=YSH1 /DB_XREF=GI:6323312 /SEG=NC_001144:+705188,706132 /DEF=Hypothetical ORF /NOTE=Ylr283wp; go_component: mitochondrion [goid GO:0005739] [evidence IDA] [pmid 14562095]; go_function: molecular_function unknown [goid GO:0005554] [evidence ND]; go_process: biological_process unknown [goid GO:0000004] [evidence ND]	YLR283W.S1	chrXII:705187-706132 (+) // 100.0 //	Putative protein of unknown function; green fluorescent protein (GFP)-fusion protein localizes to mitochondria; YLR283W is not an essential gene			YLR283W	Q05867		NP_013385	S000004273		0005739 // mitochondrion // inferred from direct assay /// 0005739 // mitochondrion // inferred from electronic annotation /// 0016020 // membrane // inferred from electronic annotation /// 0016021 // integral to membrane // inferred from electronic annotation /// 0031966 // mitochondrial membrane // inferred from electronic annotation			IPR024461 // Protein of unknown function DUF1640 // 8.0E-10
1769626_at	NM_001182799	TDA1	855336	-1.78223	10.2915	-1.32282	9.6792	-1.42494	9.62427	-2.35756	10.0792	-2.53956	10.022	-1.0772	9.4257	-1.37293	9.65177	-2.44687	10.0506	9.42585	9.47949	9.37221	9.88311	10.7168	9.47949	9.37221	9.88311	10.7168	Yeast_2 Array	Saccharomyces cerevisiae	2013-10-23	Affymetrix Proprietary Database	YMR291W	S. cerevisiae YMR291W /GEN=HAS1 /DB_XREF=GI:6323948 /SEG=NC_001145:+852629,854389 /DEF=Hypothetical ORF /NOTE=Ymr291wp; go_component: cytoplasm [goid GO:0005737] [evidence IDA] [pmid 14562095]; go_component: nucleus [goid GO:0005634] [evidence IDA] [pmid 14562095]; go_function: protein kinase activity [goid GO:0004672] [evidence ISS] [pmid 9020587]; go_process: biological_process unknown [goid GO…	YMR291W.S1	chrXIII:852628-854389 (+) // 100.0 //	Protein kinase of unknown cellular role; green fluorescent protein (GFP)-fusion protein localizes to the cytoplasm and nucleus; null mutant is sensitive to expression of the top1-T722A allele; not an essential gene; relocalizes from nucleus to cytoplasm upon DNA replication stress			YMR291W	Q03533	EC:2.7.11.1	NP_014019	S000004905	0006468 // protein phosphorylation // inferred from direct assay /// 0006468 // protein phosphorylation // inferred from electronic annotation /// 0016310 // phosphorylation // inferred from electronic annotation	0005634 // nucleus // inferred from direct assay /// 0005634 // nucleus // inferred from electronic annotation /// 0005737 // cytoplasm // inferred from direct assay /// 0005737 // cytoplasm // inferred from electronic annotation	0000166 // nucleotide binding // inferred from electronic annotation /// 0004672 // protein kinase activity // inferred from direct assay /// 0004672 // protein kinase activity // inferred from electronic annotation /// 0004672 // protein kinase activity // inferred from sequence or structural similarity /// 0004674 // protein serine/threonine kinase activity // inferred from electronic annotatio…		IPR000719 // Protein kinase, catalytic domain // 3.7E-52
1769627_at	NM_001182038	PCD1	850844	1.20771	10.0503	-1.86703	9.72659	-2.21684	9.59596	-1.54593	9.59573	-1.83558	9.46686	-1.18736	9.16192	-2.03443	9.66149	-1.68454	9.53151	9.16276	9.28663	9.03888	10.1874	9.91511	9.28663	9.03888	10.1874	9.91511	Yeast_2 Array	Saccharomyces cerevisiae	2013-10-23	Affymetrix Proprietary Database	YLR151C	S. cerevisiae YLR151C /GEN=PCD1 /DB_XREF=GI:6323180 /SEG=NC_001144:-441716,442738 /DEF=peroxisomal nudix hydrolase active towards coenzyme A and its derivatives /NOTE=Pcd1p; go_component: peroxisome [goid GO:0005777] [evidence IDA] [pmid 10922370]; go_function: pyrophosphatase activity [goid GO:0016462] [evidence IDA] [pmid 10922370]; go_process: biological_process unknown [goid GO:0000004] [evid…	YLR151C.S1	chrXII:441715-442738 (-) // 100.0 //	8-oxo-dGTP diphosphatase; prevent sspontaneous mutagenesis via sanitization of oxidized purine nucleoside triphosphates; can also act as peroxisomal pyrophosphatase with specificity for coenzyme A and CoA derivatives, may function to remove potentially toxic oxidized CoA disulfide from peroxisomes to maintain the capacity for beta-oxidation of fatty acids; nudix hydrolase family member; similar E…			YLR151C	Q12524	EC:3.6.1.-	NP_013252	S000004141	0006281 // DNA repair // inferred from mutant phenotype /// 0009132 // nucleoside diphosphate metabolic process // inferred from electronic annotation	0005777 // peroxisome // inferred from direct assay /// 0005777 // peroxisome // inferred from electronic annotation	0000287 // magnesium ion binding // inferred from electronic annotation /// 0008413 // 8-oxo-7,8-dihydroguanosine triphosphate pyrophosphatase activity // inferred from direct assay /// 0008413 // 8-oxo-7,8-dihydroguanosine triphosphate pyrophosphatase activity // inferred from mutant phenotype /// 0016462 // pyrophosphatase activity // inferred from direct assay /// 0016787 // hydrolase activity…		IPR000086 // NUDIX hydrolase domain // 4.8E-21
1769637_at	NM_001178258	POP8	852263	2.27332	9.42926	2.22664	10.602	2.13028	10.5717	5.06188	9.9568	4.84281	9.92837	-1.04524	11.1632	2.17793	10.5868	4.95113	9.94259	11.1632	11.1951	11.1313	10.0403	8.85545	11.1951	11.1313	10.0403	8.85545	Yeast_2 Array	Saccharomyces cerevisiae	2013-10-23	Affymetrix Proprietary Database	YBL018C	S. cerevisiae YBL018C /GEN=POP8 /DB_XREF=GI:6319453 /SEG=NC_001134:-185963,186439 /DEF=Subunit of both RNase MRP, which cleaves pre-rRNA, and nuclear RNase P, which cleaves tRNA precursors to generate mature 5' ends /NOTE=Pop8p; go_component: nucleolar ribonuclease P complex [goid GO:0005655] [evidence IDA] [pmid 9620854]; go_component: ribonuclease MRP complex [goid GO:0000172] [evidence IDA] [p…	YBL018C.S1	chrII:186000-186477 (-) // 100.0 //	Subunit of both RNase MRP and nuclear RNase P; RNase MRP cleaves pre-rRNA, while nuclear RNase P cleaves tRNA precursors to generate mature 5' ends and facilitates turnover of nuclear RNAs; relocalizes to the cytosol in response to hypoxia			YBL018C	P38208	EC:3.1.26.5	NP_009535	S000000114	0006364 // rRNA processing // inferred from electronic annotation /// 0006364 // rRNA processing // traceable author statement /// 0006379 // mRNA cleavage // inferred from physical interaction /// 0008033 // tRNA processing // inferred from electronic annotation /// 0008033 // tRNA processing // traceable author statement /// 0034965 // intronic box C/D snoRNA processing // inferred from direct …	0000172 // ribonuclease MRP complex // inferred from direct assay /// 0005634 // nucleus // inferred from direct assay /// 0005634 // nucleus // inferred from electronic annotation /// 0005655 // nucleolar ribonuclease P complex // inferred from direct assay /// 0005829 // cytosol // inferred from direct assay	0000171 // ribonuclease MRP activity // inferred from mutant phenotype /// 0004526 // ribonuclease P activity // inferred from electronic annotation /// 0004526 // ribonuclease P activity // inferred from mutant phenotype /// 0016787 // hydrolase activity // inferred from electronic annotation
1769657_at	NM_001183683	DSE3	854437	-1.65102	11.3954	-1.49377	10.7461	-1.32656	10.8337	-2.46625	11.0925	-2.19018	11.183	1.12605	10.5458	-1.40769	10.79	-2.32412	11.1379	10.5461	10.4605	10.6318	11.0394	11.7628	10.4605	10.6318	11.0394	11.7628	Yeast_2 Array	Saccharomyces cerevisiae	2013-10-23	Affymetrix Proprietary Database	YOR264W	S. cerevisiae YOR264W /GEN=DSE3 /DB_XREF=GI:6324837 /SEG=NC_001147:+818863,820155 /DEF=Daughter cell-specific protein, may help establish daughter fate /NOTE=Dse3p; go_component: bud neck [goid GO:0005935] [evidence IDA] [pmid 14562095]; go_function: molecular_function unknown [goid GO:0005554] [evidence ND]; go_process: biological_process unknown [goid GO:0000004] [evidence ND]	YOR264W.S1	chrXV:818864-820157 (+) // 100.0 //	Daughter cell-specific protein, may help establish daughter fate; relocalizes from bud neck to cytoplasm upon DNA replication stress			YOR264W	Q08729		NP_014907	S000005790	0007049 // cell cycle // inferred from electronic annotation	0005634 // nucleus // inferred from direct assay /// 0005737 // cytoplasm // inferred from direct assay /// 0005935 // cellular bud neck // inferred from direct assay /// 0005935 // cellular bud neck // inferred from electronic annotation	0005515 // protein binding // inferred from physical interaction
1769667_at	NM_001183376	SMF1	854027	-1.22608	11.1055	-1.65359	10.5904	-1.53825	10.6443	-2.02743	10.7316	-1.88601	10.7861	1.07498	10.2859	-1.59488	10.6174	-1.95544	10.7589	10.286	10.2339	10.3382	10.9595	11.2535	10.2339	10.3382	10.9595	11.2535	Yeast_2 Array	Saccharomyces cerevisiae	2013-10-23	Affymetrix Proprietary Database	YOL122C	S. cerevisiae YOL122C /GEN=SMF1 /DB_XREF=GI:6324450 /SEG=NC_001147:-89691,91418 /DEF=Isolated as high copy suppressor of a cdc1 mutation & involved in high affinity Mn2+ uptake. SMF1 was isolated as a high copy suppressor of a ts mutation in the PEP (mito. matrix protease) gene & may influence PEP-dependent protein import /NOTE=Smf1p; go_component: plasma membrane [goid GO:0005886] [evidence IDA]…	YOL122C.S1	chrXV:89691-91419 (-) // 100.0 //	Divalent metal ion transporter with a broad specificity for di-valent and tri-valent metals; post-translationally regulated by levels of metal ions; member of the Nramp family of metal transport proteins			YOL122C	P38925		NP_014519	S000005482	0006810 // transport // inferred from electronic annotation /// 0006825 // copper ion transport // inferred from genetic interaction /// 0006826 // iron ion transport // inferred from genetic interaction /// 0006828 // manganese ion transport // inferred from mutant phenotype /// 0006876 // cellular cadmium ion homeostasis // inferred from genetic interaction /// 0006878 // cellular copper ion ho…	0005886 // plasma membrane // inferred from direct assay /// 0005886 // plasma membrane // inferred from electronic annotation /// 0016020 // membrane // inferred from electronic annotation /// 0016021 // integral to membrane // inferred from electronic annotation /// 0016021 // integral to membrane // not recorded	0005215 // transporter activity // inferred from electronic annotation /// 0015295 // solute:hydrogen symporter activity // inferred from direct assay /// 0022890 // inorganic cation transmembrane transporter activity // inferred from direct assay /// 0046872 // metal ion binding // inferred from electronic annotation		IPR001046 // Natural resistance-associated macrophage like // 8.7E-92
1769675_at	NM_001180237	YDL177C	851377	1.52682	8.8737	1.41344	9.43052	1.33175	9.3886	2.15806	9.11168	2.03334	9.07118	-1.06134	9.64039	1.37199	9.40958	2.09477	9.09145	9.64048	9.68343	9.59754	9.18422	8.57369	9.68343	9.59754	9.18422	8.57369	Yeast_2 Array	Saccharomyces cerevisiae	2013-10-23	Affymetrix Proprietary Database	YDL177C	S. cerevisiae YDL177C /GEN=DLD2 /DB_XREF=GI:6320024 /SEG=NC_001136:-141210,141722 /DEF=Hypothetical ORF /NOTE=Ydl177cp; go_component: cellular_component unknown [goid GO:0008372] [evidence ND]; go_function: molecular_function unknown [goid GO:0005554] [evidence ND]; go_process: biological_process unknown [goid GO:0000004] [evidence ND]	YDL177C.S1	chrIV:141209-141722 (-) // 100.0 //	Putative protein of unknown function; similar to the mouse IMPACT gene; YDL177C is not an essential gene			YDL177C	Q12257		NP_010104	S000002336					IPR001498 // Impact, N-terminal // 5.3E-36
1769681_at	NM_001183359	WSC3	854046	-1.67773	9.32426	-1.17685	8.84022	-1.24316	8.80006	-1.97444	9.20119	-2.0857	9.15938	-1.05635	8.6839	-1.20955	8.82016	-2.02931	9.18031	8.68399	8.72354	8.64445	8.95847	9.70498	8.72354	8.64445	8.95847	9.70498	Yeast_2 Array	Saccharomyces cerevisiae	2013-10-23	Affymetrix Proprietary Database	YOL105C	S. cerevisiae YOL105C /GEN=WSC3 /DB_XREF=GI:6324467 /SEG=NC_001147:-114137,115807 /DEF=cell wall integrity and stress response component 3 /NOTE=Wsc3p; go_component: membrane fraction [goid GO:0005624] [evidence ISS] [pmid 10348843]; go_function: transmembrane receptor activity [goid GO:0004888] [evidence IGI,ISS] [pmid 10430578]; go_process: Rho protein signal transduction [goid GO:0007266] [evi…	YOL105C.S1	chrXV:114137-115808 (-) // 100.0 //	Sensor-transducer of the stress-activated PKC1-MPK1 signaling pathway; involved in maintenance of cell wall integrity; involved in response to heat shock and other stressors; regulates 1,3-beta-glucan synthesis; WSC3 has a paralog, WSC2, that arose from the whole genome duplication			YOL105C	Q12215		NP_014536	S000005465	0007266 // Rho protein signal transduction // inferred from genetic interaction /// 0007266 // Rho protein signal transduction // inferred from sequence or structural similarity /// 0009408 // response to heat // inferred from genetic interaction /// 0009408 // response to heat // inferred from sequence or structural similarity /// 0030036 // actin cytoskeleton organization // traceable author st…	0016020 // membrane // inferred from electronic annotation /// 0016021 // integral to membrane // inferred from electronic annotation /// 0043332 // mating projection tip // inferred from direct assay	0004888 // transmembrane signaling receptor activity // inferred from genetic interaction /// 0004888 // transmembrane signaling receptor activity // inferred from sequence or structural similarity		IPR001195 // Glycophorin // 6.1E-7 /// IPR002889 // Carbohydrate-binding WSC // 1.5E-11
1769694_at	NM_001178276	YBL036C	852244	1.48632	10.665	1.88851	11.4041	1.71734	11.3381	2.80692	11.1025	2.55252	11.0382	-1.09967	11.8032	1.8009	11.3711	2.6767	11.0704	11.8034	11.872	11.7349	10.9547	10.383	11.872	11.7349	10.9547	10.383	Yeast_2 Array	Saccharomyces cerevisiae	2013-10-23	Affymetrix Proprietary Database	YBL036C	S. cerevisiae YBL036C /GEN=APL3 /DB_XREF=GI:6319435 /SEG=NC_001134:-150412,151185 /DEF=Single-domain racemase, possibly non-specific due to the lack of the second domain, which presumably determines specificity /NOTE=Ybl036cp; go_component: intracellular [goid GO:0005622] [evidence IC] [pmid 12499548]; go_function: alanine racemase activity [goid GO:0008784] [evidence IDA] [pmid 12499548]; go_fun…	YBL036C.S1	chrII:150449-151223 (-) // 100.0 //	Putative non-specific single-domain racemase based on structural similarity; binds pyridoxal 5'-phosphate; expression of GFP-fusion protein induced in response to the DNA-damaging agent MMS			YBL036C	P38197		NP_009517	S000000132			0030170 // pyridoxal phosphate binding // inferred from direct assay		IPR001608 // Alanine racemase, N-terminal // 4.3E-38
1769703_at	NM_001181530	PHS1	853348	-1.21831	10.7353	-1.99226	10.0844	-1.8006	10.1607	-2.42719	10.2191	-2.19368	10.2964	1.10645	9.6721	-1.89401	10.1226	-2.30749	10.2578	9.67238	9.59941	9.74534	10.5938	10.8787	9.59941	9.74534	10.5938	10.8787	Yeast_2 Array	Saccharomyces cerevisiae	2013-10-23	Affymetrix Proprietary Database	YJL097W	S. cerevisiae YJL097W /GEN=SAP185 /DB_XREF=GI:6322364 /SEG=NC_001142:+245508,246161 /DEF=Protein required for cell viability /NOTE=Yjl097wp; go_component: endoplasmic reticulum [goid GO:0005783] [evidence IDA] [pmid 14562095]; go_component: nuclear envelope-endoplasmic reticulum network [goid GO:0042175] [evidence IDA] [pmid 14690591]; go_component: vacuolar membrane (sensu Fungi) [goid GO:000032…	YJL097W.S1	chrX:245586-246240 (+) // 100.0 //	Essential 3-hydroxyacyl-CoA dehydratase of the ER membrane, involved in elongation of very long-chain fatty acids; evolutionarily conserved, similar to mammalian PTPLA and PTPLB; involved in sphingolipid biosynthesis and protein trafficking			YJL097W	P40857		NP_012438	S000003633	0006629 // lipid metabolic process // inferred from electronic annotation /// 0006631 // fatty acid metabolic process // inferred from electronic annotation /// 0006633 // fatty acid biosynthetic process // inferred from electronic annotation /// 0007034 // vacuolar transport // inferred from mutant phenotype /// 0030148 // sphingolipid biosynthetic process // inferred from mutant phenotype	0000324 // fungal-type vacuole // inferred from direct assay /// 0000329 // fungal-type vacuole membrane // inferred from direct assay /// 0005773 // vacuole // inferred from electronic annotation /// 0005774 // vacuolar membrane // inferred from electronic annotation /// 0005783 // endoplasmic reticulum // inferred from direct assay /// 0005783 // endoplasmic reticulum // inferred from electroni…	0004300 // enoyl-CoA hydratase activity // inferred from direct assay /// 0016829 // lyase activity // inferred from electronic annotation		IPR007482 // Protein-tyrosine phosphatase-like, PTPLA // 1.3E-46
1769723_at	NM_001184595	YGR174W-A	1466461	3.73758	7.90792	-1.02069	8.90117	-1.49812	8.61945	3.66182	7.89481	2.49486	7.64494	-1.46775	8.60516	-1.23657	8.76145	3.02254	7.77088	8.60961	8.88641	8.33281	8.91596	7.01385	8.88641	8.33281	8.91596	7.01385	Yeast_2 Array	Saccharomyces cerevisiae	2013-10-23	Affymetrix Proprietary Database	YGR174W-A	S. cerevisiae YGR174W-A /GEN=CBP4 /DB_XREF=GI:33438799 /SEG=NC_001139:+846658,846744 /DEF=Identified by gene-trapping, microarray-based expression analysis, and genome-wide homology searching /NOTE=Ygr174w-ap; go_component: cellular_component unknown [goid GO:0008372] [evidence ND]; go_function: molecular_function unknown [goid GO:0005554] [evidence ND]; go_process: biological_process unknown [go…	YGR174W-A.S1	chrVII:846659-846746 (+) // 100.0 //	Putative protein of unknown function; predicted to have a role in cell budding based on computational guilt by association analysis			YGR174W-A	Q8TGT8		NP_878081	S000028639
1769726_at	NM_001180823	SLF1	852127	1.5022	8.9283	1.71052	9.60608	1.39135	9.46191	2.56954	9.29545	2.09008	9.15594	-1.2294	9.851	1.5427	9.53427	2.31744	9.22596	9.85212	10.0011	9.70315	9.22667	8.63959	10.0011	9.70315	9.22667	8.63959	Yeast_2 Array	Saccharomyces cerevisiae	2013-10-23	Affymetrix Proprietary Database	YDR515W	S. cerevisiae YDR515W /GEN=SLF1 /DB_XREF=GI:6320723 /SEG=NC_001136:+1473417,1474760 /DEF=Associates with translating ribosomes; may function in cytoplasm to modulate mRNA translation; regulates the copper-dependent mineralization of copper sulfide complexes on cell surface in cells cultured in medium containing copper salts /NOTE=Slf1p; go_component: cytoplasm [goid GO:0005737] [evidence IDA] [pm…	YDR515W.S1	chrIV:1473421-1474765 (+) // 100.0 //	RNA binding protein that associates with polysomes; may be involved in regulating mRNA translation; involved in the copper-dependent mineralization of copper sulfide complexes on cell surface in cells cultured in copper salts; SLF1 has a paralog, SRO9, that arose from the whole genome duplication; protein abundance increases in response to DNA replication stress			YDR515W	Q12034		NP_010803	S000002923	0006417 // regulation of translation // inferred from genetic interaction /// 0006417 // regulation of translation // inferred from mutant phenotype /// 0006417 // regulation of translation // inferred from physical interaction /// 0006878 // cellular copper ion homeostasis // inferred from mutant phenotype /// 0006878 // cellular copper ion homeostasis // inferred from physical interaction	0005737 // cytoplasm // inferred from direct assay /// 0005844 // polysome // inferred from direct assay	0003723 // RNA binding // inferred from direct assay /// 0003723 // RNA binding // inferred from electronic annotation		IPR006630 // RNA-binding protein Lupus La // 6.7E-21
1769727_s_at	NM_001180194 /// NM_001180244	RPL41A /// RPL41B	851344 /// 851422	3.84019	8.34661	-1.01501	9.36269	-1.01501	9.36269	3.78341	8.33704	3.78341	8.33704	1	9.35195	-1.01501	9.36269	3.78341	8.33704	9.35195	9.35195	9.35195	9.37344	7.43226	9.35195	9.35195	9.37344	7.43226	Yeast_2 Array	Saccharomyces cerevisiae	2013-10-23	Affymetrix Proprietary Database	YDL184C	S. cerevisiae YDL184C /GEN=RPL41A /DB_XREF=GI:6320017 /SEG=NC_001136:-130408,130485 /DEF=Ribosomal protein L47 of the large (60S) ribosomal subunit, identical to Rpl41Bp and has similarity to rat L41 ribosomal protein; comprised of only 25 amino acids; rpl41a rpl41b double null mutant is viable /NOTE=Rpl41ap; go_component: cytosolic large ribosomal subunit (sensu Eukarya) [goid GO:0005842] [evide…	YDL184C.S1	chrIV:130407-130485 (-) // 100.0 // /// chrIV:221723-221801 (-) // 98.72 //	Ribosomal 60S subunit protein L41B; comprises only 25 amino acids; rpl41a rpl41b double null mutant is viable; homologous to mammalian ribosomal protein L41, no bacterial homolog; RPL41B has a paralog, RPL41A, that arose from the whole genome duplication /// Ribosomal 60S subunit protein L41B; comprises only 25 amino acids; rpl41a rpl41b double null mutant is viable; homologous to mammalian ribos…			YDL133C-A /// YDL184C	P0CX86 /// P0CX87		NP_010097 /// NP_010148	S000002293 /// S000002343	0002181 // cytoplasmic translation // inferred from direct assay /// 0006412 // translation // inferred from electronic annotation	0005737 // cytoplasm // inferred from electronic annotation /// 0005840 // ribosome // inferred from electronic annotation /// 0022625 // cytosolic large ribosomal subunit // inferred from direct assay /// 0030529 // ribonucleoprotein complex // inferred from electronic annotation	0003735 // structural constituent of ribosome // inferred from direct assay /// 0003735 // structural constituent of ribosome // inferred from electronic annotation		IPR007836 // Ribosomal protein L41 // 3.3E-9
1769731_at	NM_001180569	EXG2	851848	-1.27927	10.5283	-1.70245	9.96095	-1.34069	10.1385	-2.1779	10.1305	-1.7151	10.311	1.26984	9.75533	-1.51078	10.0501	-1.9327	10.2211	9.75686	9.58453	9.92918	10.3521	10.7075	9.58453	9.92918	10.3521	10.7075	Yeast_2 Array	Saccharomyces cerevisiae	2013-10-23	Affymetrix Proprietary Database	YDR261C	S. cerevisiae YDR261C /GEN=EXG2 /DB_XREF=GI:6320467 /SEG=NC_001136:-977513,979201 /DEF=Exo-1,3-beta-glucanase, involved in cell wall beta-glucan assembly; may be anchored to the plasma membrane via a glycosylphosphatidylinositol (GPI) anchor /NOTE=Exg2p; go_component: cell wall (sensu Fungi) [goid GO:0009277] [evidence IDA] [pmid 7875558]; go_function: glucan 1,3-beta-glucosidase activity [goid G…	YDR261C.S1	chrIV:977517-979206 (-) // 100.0 //	Exo-1,3-beta-glucanase, involved in cell wall beta-glucan assembly; may be anchored to the plasma membrane via a glycosylphosphatidylinositol (GPI) anchor			YDR261C	P52911	EC:3.2.1.58	NP_010547	S000002669	0005975 // carbohydrate metabolic process // inferred from electronic annotation /// 0008152 // metabolic process // inferred from electronic annotation /// 0031505 // fungal-type cell wall organization // inferred by curator	0005886 // plasma membrane // inferred from electronic annotation /// 0009277 // fungal-type cell wall // inferred from direct assay /// 0016020 // membrane // inferred from electronic annotation /// 0031225 // anchored to membrane // inferred from electronic annotation	0003824 // catalytic activity // inferred from electronic annotation /// 0004338 // glucan exo-1,3-beta-glucosidase activity // inferred from direct assay /// 0004338 // glucan exo-1,3-beta-glucosidase activity // inferred from electronic annotation /// 0004553 // hydrolase activity, hydrolyzing O-glycosyl compounds // inferred from electronic annotation /// 0016787 // hydrolase activity // infer…		IPR001547 // Glycoside hydrolase, family 5 // 9.1E-11
1769735_at	NM_001181716	APS2	853521	1.53005	10.6329	1.8135	11.3654	1.55302	11.2571	2.77475	11.0422	2.37621	10.937	-1.16772	11.6905	1.67822	11.3114	2.56776	10.9897	11.691	11.8029	11.5792	10.9441	10.3305	11.8029	11.5792	10.9441	10.3305	Yeast_2 Array	Saccharomyces cerevisiae	2013-10-23	Affymetrix Proprietary Database	YJR058C	S. cerevisiae YJR058C /GEN=APS2 /DB_XREF=GI:6322518 /SEG=NC_001142:-544646,545089 /DEF=Related to the sigma subunit of the mammalian plasma membrane clathrin-associated protein (AP-2) complex /NOTE=Aps2p; go_component: AP-2 adaptor complex [goid GO:0030122] [evidence ISS] [pmid 10564262]; go_function: molecular_function unknown [goid GO:0005554] [evidence ND]; go_process: vesicle-mediated transpo…	YJR058C.S1	chrX:544724-545168 (-) // 100.0 //	Small subunit of the clathrin-associated adaptor complex AP-2, which is involved in protein sorting at the plasma membrane; related to the sigma subunit of the mammalian plasma membrane clathrin-associated protein (AP-2) complex			YJR058C	Q00381		NP_012592	S000003819	0006810 // transport // inferred from electronic annotation /// 0006886 // intracellular protein transport // inferred by curator /// 0006886 // intracellular protein transport // inferred from electronic annotation /// 0015031 // protein transport // inferred from electronic annotation /// 0016192 // vesicle-mediated transport // inferred from electronic annotation	0005886 // plasma membrane // inferred from electronic annotation /// 0005905 // coated pit // inferred from electronic annotation /// 0016020 // membrane // inferred from electronic annotation /// 0030117 // membrane coat // inferred from electronic annotation /// 0030122 // AP-2 adaptor complex // inferred from direct assay /// 0030122 // AP-2 adaptor complex // inferred from electronic annotat…	0005515 // protein binding // inferred from physical interaction /// 0008565 // protein transporter activity // inferred from electronic annotation		IPR022775 // AP complex, mu/sigma subunit // 2.7E-58
1769740_at	NM_001180426	APC4	851696	1.33648	8.49287	1.52388	9.00342	1.3417	8.91418	2.03663	8.78435	1.79316	8.69729	-1.13578	9.22012	1.42989	8.95891	1.91102	8.74093	9.22058	9.31242	9.12874	8.70467	8.28623	9.31242	9.12874	8.70467	8.28623	Yeast_2 Array	Saccharomyces cerevisiae	2013-10-23	Affymetrix Proprietary Database	YDR118W	S. cerevisiae YDR118W /GEN=APC4 /DB_XREF=GI:6320323 /SEG=NC_001136:+685876,687834 /DEF=subunit of the Anaphase Promoting Complex; all known APC subunits co-immunoprecipitate with epitope-tagged Apc4p /NOTE=Apc4p; go_component: anaphase-promoting complex [goid GO:0005680] [evidence TAS] [pmid 10465783]; go_function: protein binding [goid GO:0005515] [evidence TAS] [pmid 10465783]; go_function: ubi…	YDR118W.S1	chrIV:685879-687838 (+) // 100.0 //	Subunit of the Anaphase-Promoting Complex/Cyclosome (APC/C); APC/C is a ubiquitin-protein ligase required for degradation of anaphase inhibitors, including mitotic cyclins, during the metaphase/anaphase transition; component of the platform domain of the APC/C, based on structural analysis; relative distribution to the nucleus increases upon DNA replication stress			YDR118W	Q04601		NP_010403	S000002525	0007049 // cell cycle // inferred from electronic annotation /// 0007067 // mitosis // inferred from electronic annotation /// 0016567 // protein ubiquitination // inferred from electronic annotation /// 0016567 // protein ubiquitination // inferred from mutant phenotype /// 0030071 // regulation of mitotic metaphase/anaphase transition // inferred from electronic annotation /// 0031145 // anapha…	0005634 // nucleus // inferred from direct assay /// 0005634 // nucleus // inferred from electronic annotation /// 0005680 // anaphase-promoting complex // inferred from direct assay /// 0005737 // cytoplasm // inferred from electronic annotation	0004842 // ubiquitin-protein ligase activity // inferred from direct assay /// 0005515 // protein binding // inferred from physical interaction		IPR024790 // Anaphase-promoting complex subunit 4 long domain // 1.4E-26 /// IPR024977 // Anaphase-promoting complex subunit 4, WD40 domain // 3.7E-9
1769745_at	NM_001182684	YMR178W	855216	1.47373	11.3888	1.46312	11.9434	1.32511	11.8733	2.15624	11.6536	1.95285	11.5853	-1.10415	12.1494	1.39241	11.9084	2.05203	11.6195	12.1496	12.2211	12.0781	11.672	11.1125	12.2211	12.0781	11.672	11.1125	Yeast_2 Array	Saccharomyces cerevisiae	2013-10-23	Affymetrix Proprietary Database	YMR178W	S. cerevisiae YMR178W /GEN=MMT1 /DB_XREF=GI:6323832 /SEG=NC_001145:+618478,619302 /DEF=Hypothetical ORF /NOTE=Ymr178wp; go_component: cytoplasm [goid GO:0005737] [evidence IDA] [pmid 14562095]; go_component: nucleus [goid GO:0005634] [evidence IDA] [pmid 14562095]; go_function: molecular_function unknown [goid GO:0005554] [evidence ND]; go_process: biological_process unknown [goid GO:0000004] [ev…	YMR178W.S1	chrXIII:618477-619302 (+) // 100.0 //	Protein of unknown function; green fluorescent protein (GFP)-fusion protein localizes to both the cytoplasm and nucleus; YMR178W is not an essential gene; protein abundance increases in response to DNA replication stress			YMR178W	Q03219		NP_013903	S000004790	0006777 // Mo-molybdopterin cofactor biosynthetic process // inferred from electronic annotation	0005634 // nucleus // inferred from direct assay /// 0005737 // cytoplasm // inferred from direct assay			IPR001453 // Molybdopterin binding domain // 6.1E-36
1769759_at	NM_001179900	YFL067W	850477	-1.62948	5.24668	2.35898	5.49058	1.41602	5.1511	1.44769	5.87151	-1.15074	5.50848	-1.66592	5.76455	1.82767	5.32355	1.12163	5.69289	5.77629	6.14445	5.40813	4.90629	5.61069	6.14445	5.40813	4.90629	5.61069	Yeast_2 Array	Saccharomyces cerevisiae	2013-10-23	Affymetrix Proprietary Database	YFL067W	S. cerevisiae YFL067W /DB_XREF=GI:14318452 /SEG=NC_001138:+836,1363 /DEF=Hypothetical ORF /NOTE=Yfl067wp; go_component: cellular_component unknown [goid GO:0008372] [evidence ND]; go_function: molecular_function unknown [goid GO:0005554] [evidence ND]; go_process: biological_process unknown [goid GO:0000004] [evidence ND]	YFL067W.S1	chrIX:1628-2480 (+) // 95.64 // /// chrV:1412-2156 (+) // 90.91 // /// chrVI:835-1363 (+) // 100.0 // /// chrX:1611-2463 (+) // 95.64 //	Protein of unknown function, down-regulated at low calcium levels			YFL067W	P43537		NP_116588	S000001827		0016020 // membrane // inferred from electronic annotation /// 0016021 // integral to membrane // inferred from electronic annotation
1769760_at	NM_001181204	PRP38	852966	1.82426	8.21908	1.98545	9.14553	1.61014	9.00121	3.62198	8.67572	2.93731	8.53881	-1.23309	9.5013	1.78797	9.07366	3.26173	8.60754	9.5025	9.65364	9.35136	8.66417	7.79686	9.65364	9.35136	8.66417	7.79686	Yeast_2 Array	Saccharomyces cerevisiae	2013-10-23	Affymetrix Proprietary Database	YGR075C	S. cerevisiae YGR075C /GEN=PRP38 /DB_XREF=GI:6321512 /SEG=NC_001139:-636149,636877 /DEF=Unique component of the U4/U6.U5 tri-snRNP particle, dispensable for spliceosome assembly, but required for conformational changes which lead to catalytic activation of the spliceosome /NOTE=Prp38p; go_component: U4/U6 x U5 tri-snRNP complex [goid GO:0046540] [evidence IMP] [pmid 9582287]; go_function: pre-mRN…	YGR075C.S1	chrVII:636150-636879 (-) // 100.0 //	Unique component of the U4/U6.U5 tri-snRNP particle, required for conformational changes which result in the catalytic activation of the spliceosome; dispensible for spliceosome assembly			YGR075C	Q00723		NP_011589	S000003307	0000388 // spliceosome conformational change to release U4 (or U4atac) and U1 (or U11) // inferred from mutant phenotype /// 0006397 // mRNA processing // inferred from electronic annotation /// 0008380 // RNA splicing // inferred from electronic annotation	0005634 // nucleus // inferred from electronic annotation /// 0005681 // spliceosomal complex // inferred from electronic annotation /// 0030529 // ribonucleoprotein complex // inferred from electronic annotation /// 0046540 // U4/U6 x U5 tri-snRNP complex // inferred from direct assay /// 0046540 // U4/U6 x U5 tri-snRNP complex // inferred from mutant phenotype	0005515 // protein binding // inferred from physical interaction		IPR005037 // Pre-mRNA-splicing factor 38 // 2.4E-51
1769766_at	NM_001178644	PHO89	852599	-3.91238	8.97892	-2.15389	7.47471	-2.63853	7.31538	-8.42686	8.33864	-10.3229	8.1609	-1.225	6.79373	-2.38393	7.39548	-9.32684	8.25025	6.79531	6.9417	6.64892	8.04865	10.0167	6.9417	6.64892	8.04865	10.0167	Yeast_2 Array	Saccharomyces cerevisiae	2013-10-23	Affymetrix Proprietary Database	YBR296C	S. cerevisiae YBR296C /GEN=PHO89 /DB_XREF=GI:6319773 /SEG=NC_001134:-796754,798478 /DEF=Na+/Pi cotransporter, active in early growth phase; similar to phosphate transporters of Neurospora crassa; transcription regulated by inorganic phosphate concentrations and Pho4p /NOTE=Pho89p; go_component: plasma membrane [goid GO:0005886] [evidence IMP,ISS] [pmid 9671031]; go_function: sodium:inorganic phos…	YBR296C.S1	chrII:796791-798516 (-) // 100.0 //	Na+/Pi cotransporter, active in early growth phase; similar to phosphate transporters of Neurospora crassa; transcription regulated by inorganic phosphate concentrations and Pho4p; mutations in related human transporter genes hPit1 and hPit2 are associated with hyperphosphatemia-induced calcification of vascular tissue and familial idiopathic basal ganglia calcification			YBR296C	P38361		NP_009855	S000000500	0006810 // transport // inferred from electronic annotation /// 0006817 // phosphate ion transport // inferred from electronic annotation /// 0006817 // phosphate ion transport // inferred from mutant phenotype /// 0035435 // phosphate ion transmembrane transport // inferred from direct assay /// 0055085 // transmembrane transport // inferred from mutant phenotype	0005886 // plasma membrane // inferred from mutant phenotype /// 0005886 // plasma membrane // inferred from sequence or structural similarity /// 0016020 // membrane // inferred from electronic annotation /// 0016021 // integral to membrane // inferred from electronic annotation /// 0016021 // integral to membrane // not recorded	0005315 // inorganic phosphate transmembrane transporter activity // inferred from electronic annotation /// 0015293 // symporter activity // inferred from electronic annotation /// 0015319 // sodium:inorganic phosphate symporter activity // inferred from direct assay /// 0015319 // sodium:inorganic phosphate symporter activity // inferred from mutant phenotype /// 0042802 // identical protein bi…		IPR001204 // Phosphate transporter // 4.3E-115
1769773_at	NM_001180236	YDL176W	851378	1.31267	8.03968	1.76149	8.63708	1.529	8.53913	2.31226	8.42882	2.00708	8.33323	-1.15205	8.95244	1.64113	8.58825	2.15427	8.38116	8.95302	9.05513	8.85092	8.23833	7.84582	9.05513	8.85092	8.23833	7.84582	Yeast_2 Array	Saccharomyces cerevisiae	2013-10-23	Affymetrix Proprietary Database	YDL176W	S. cerevisiae YDL176W /GEN=DLD2 /DB_XREF=GI:6320025 /SEG=NC_001136:+142098,144224 /DEF=Hypothetical ORF /NOTE=Ydl176wp; go_component: cellular_component unknown [goid GO:0008372] [evidence ND]; go_function: molecular_function unknown [goid GO:0005554] [evidence ND]; go_process: biological_process unknown [goid GO:0000004] [evidence ND]	YDL176W.S1	chrIV:142097-144224 (+) // 100.0 //	Protein of unknown function, predicted by computational methods to be involved in fructose-1,6-bisphosphatase (Fbp1p) degradation; interacts with components of the GID complex; YDL176W is not an essential gene			YDL176W	Q12027		NP_010105	S000002335
1769777_at	NM_001183944	SPO19	855973	1.71393	4.13996	1.64371	4.89218	1.35116	4.75896	2.81719	4.45442	2.31578	4.33312	-1.21652	5.12044	1.49027	4.82603	2.55421	4.39419	5.12239	5.26377	4.98101	4.54682	3.76951	5.26377	4.98101	4.54682	3.76951	Yeast_2 Array	Saccharomyces cerevisiae	2013-10-23	Affymetrix Proprietary Database	YPL130W	S. cerevisiae YPL130W /GEN=SPO19 /DB_XREF=GI:6325127 /SEG=NC_001148:+304386,305057 /DEF=Meiosis-specific protein of unknown function, involved in completion of nuclear divisions; identified as a weak high-copy suppressor of the spo1-1 ts mutation; putative GPI-dependent cell-wall protein /NOTE=Spo19p; go_component: cell wall (sensu Fungi) [goid GO:0009277] [evidence IDA] [pmid 10383953]; go_funct…	YPL130W.S1	chrXVI:304385-305057 (+) // 100.0 //	Meiosis-specific prospore protein; required to produce bending force necessary for proper assembly of the prospore membrane during sporulation; identified as a weak high-copy suppressor of the spo1-1 ts mutation; SPO19 has a paralog, YOR214C, that arose from the whole genome duplication			YPL130W	Q03029		NP_015195	S000006051	0007126 // meiosis // inferred from electronic annotation /// 0007126 // meiosis // inferred from expression pattern /// 0007126 // meiosis // inferred from genetic interaction /// 0030435 // sporulation resulting in formation of a cellular spore // inferred from electronic annotation /// 0070583 // spore membrane bending pathway // inferred from genetic interaction /// 0070583 // spore membrane …	0005576 // extracellular region // inferred from electronic annotation /// 0005618 // cell wall // inferred from electronic annotation /// 0005628 // prospore membrane // inferred from direct assay /// 0009277 // fungal-type cell wall // inferred from direct assay /// 0016020 // membrane // inferred from electronic annotation /// 0031225 // anchored to membrane // inferred from electronic annotat…
1769778_at	NM_001181725	YAE1	853530	1.89993	9.07124	2.11067	10.0705	1.91951	10.0053	4.01011	9.5696	3.64693	9.50772	-1.09959	10.555	2.01282	10.038	3.82421	9.53871	10.5552	10.6237	10.4868	9.54602	8.62008	10.6237	10.4868	9.54602	8.62008	Yeast_2 Array	Saccharomyces cerevisiae	2013-10-23	Affymetrix Proprietary Database	YJR067C	S. cerevisiae YJR067C /GEN=YAE1 /DB_XREF=GI:6322527 /SEG=NC_001142:-566933,567358 /DEF=Essential protein of unknown function /NOTE=Yae1p; go_component: cytoplasm [goid GO:0005737] [evidence IDA] [pmid 14562095]; go_component: nucleus [goid GO:0005634] [evidence IDA] [pmid 14562095]; go_function: molecular_function unknown [goid GO:0005554] [evidence ND]; go_process: biological_process unknown [go…	YJR067C.S1	chrX:567011-567437 (-) // 100.0 //	Protein that forms a complex with Lto1p and Rli1p; essential for growth under standard (aerobic) conditions but not under anaerobic conditions; may have a role in protection of ribosomal assembly and function from damage due to reactive oxygen species			YJR067C	P47118		NP_012601	S000003828	0006413 // translational initiation // inferred from genetic interaction /// 0006413 // translational initiation // inferred from physical interaction /// 0042273 // ribosomal large subunit biogenesis // inferred from genetic interaction /// 0042273 // ribosomal large subunit biogenesis // inferred from physical interaction	0005634 // nucleus // inferred from direct assay /// 0005634 // nucleus // inferred from electronic annotation /// 0005737 // cytoplasm // inferred from direct assay /// 0005737 // cytoplasm // inferred from electronic annotation	0005515 // protein binding // inferred from physical interaction		IPR019191 // Essential protein Yae1, N-terminal // 3.9E-14
1769779_at	NM_001178794	ABP1	850450	-2.04967	10.7895	-1.11414	10.206	-1.101	10.2146	-2.28362	10.7074	-2.25669	10.7164	1.01193	10.1369	-1.10755	10.2103	-2.27011	10.7119	10.1369	10.1283	10.1454	10.2842	11.3196	10.1283	10.1454	10.2842	11.3196	Yeast_2 Array	Saccharomyces cerevisiae	2013-10-23	Affymetrix Proprietary Database	YCR088W	S. cerevisiae YCR088W /GEN=ABP1 /DB_XREF=GI:6319931 /SEG=NC_001135:+265064,266842 /DEF=Actin-binding protein of the cortical actin cytoskeleton, important for activation of the Arp2/3 complex that plays a key role actin in cytoskeleton organization /NOTE=Abp1p; go_component: cell cortex [goid GO:0005938] [evidence IDA] [pmid 11950888]; go_component: cytoplasm [goid GO:0005737] [evidence IDA] [pmi…	YCR088W.S1	chrIII:265064-266843 (+) // 100.0 //	Actin-binding protein of the cortical actin cytoskeleton, important for activation of the Arp2/3 complex that plays a key role actin in cytoskeleton organization; phosphorylation within its PRR (Proline-Rich Region), mediated by Cdc28p and Pho85p, protects Abp1p from proteolysis mediated by its own PEST sequences			YCR088W	P15891		NP_010012	S000000684	0000147 // actin cortical patch assembly // inferred from mutant phenotype /// 0008104 // protein localization // inferred from mutant phenotype	0005622 // intracellular // inferred from electronic annotation /// 0005737 // cytoplasm // inferred from direct assay /// 0005737 // cytoplasm // inferred from electronic annotation /// 0005856 // cytoskeleton // inferred from electronic annotation /// 0005938 // cell cortex // inferred from direct assay /// 0030479 // actin cortical patch // inferred from direct assay /// 0030479 // actin corti…	0003779 // actin binding // inferred from electronic annotation /// 0005515 // protein binding // inferred from electronic annotation /// 0005515 // protein binding // inferred from physical interaction /// 0051015 // actin filament binding // inferred from direct assay		IPR001452 // Src homology-3 domain // 2.1E-14 /// IPR002108 // Actin-binding, cofilin/tropomyosin type // 1.1E-23
1769791_at	NM_001180475	CDC37	851746	1.61956	11.4824	1.77128	12.2409	1.54044	12.1432	2.86869	11.8758	2.49483	11.7809	-1.14985	12.5592	1.65183	12.1921	2.67523	11.8284	12.5596	12.6603	12.4588	11.8355	11.1399	12.6603	12.4588	11.8355	11.1399	Yeast_2 Array	Saccharomyces cerevisiae	2013-10-23	Affymetrix Proprietary Database	YDR168W	S. cerevisiae YDR168W /GEN=CDC37 /DB_XREF=GI:6320372 /SEG=NC_001136:+790322,791842 /DEF=Essential Hsp90p co-chaperone; necessary for passage through the START phase of the cell cycle /NOTE=Cdc37p; go_component: cytoplasm [goid GO:0005737] [evidence IDA] [pmid 14562095]; go_function: chaperone activity [goid GO:0003754] [evidence IDA] [pmid 9242486]; go_process: regulation of cell cycle [goid GO:0…	YDR168W.S1	chrIV:790325-791846 (+) // 100.0 //	Essential Hsp90p co-chaperone; necessary for passage through the START phase of the cell cycle; stabilizes protein kinase nascent chains and participates along with Hsp90p in their folding			YDR168W	P06101		NP_010452	S000002575	0000161 // MAPK cascade involved in osmosensory signaling pathway // inferred from mutant phenotype /// 0000161 // MAPK cascade involved in osmosensory signaling pathway // inferred from physical interaction /// 0007049 // cell cycle // inferred from electronic annotation /// 0007103 // spindle pole body duplication associated with nuclear envelope // inferred from genetic interaction /// 0007103…	0005737 // cytoplasm // inferred from direct assay /// 0005737 // cytoplasm // inferred from electronic annotation	0005515 // protein binding // inferred from physical interaction /// 0019901 // protein kinase binding // inferred from electronic annotation /// 0051082 // unfolded protein binding // inferred from direct assay		IPR013855 // Cdc37, N-terminal domain // 8.3E-66 /// IPR013873 // Cdc37, C-terminal // 3.0E-24 /// IPR013874 // Cdc37, Hsp90 binding // 1.2E-54
1769796_at	NM_001179254	NDT80	856524	2.01863	7.78962	1.46122	8.58199	1.20836	8.44819	2.94966	8.0419	2.43922	7.91652	-1.20926	8.7218	1.32879	8.51535	2.68233	7.97945	8.72288	8.85994	8.58581	8.31277	7.29939	8.85994	8.58581	8.31277	7.29939	Yeast_2 Array	Saccharomyces cerevisiae	2013-10-23	Affymetrix Proprietary Database	YHR124W	S. cerevisiae YHR124W /GEN=NDT80 /DB_XREF=GI:6321916 /SEG=NC_001140:+356563,358446 /DEF=Meiosis-specific gene; mRNA is sporulation specific; required for exit from pachytene and for full meiotic recombination /NOTE=Ndt80p; go_component: nuclear chromosome [goid GO:0000228] [evidence IDA] [pmid 11035815]; go_function: transcription factor activity [goid GO:0003700] [evidence IDA,IMP,IPI] [pmid 966…	YHR124W.S1	chrVIII:356563-358447 (+) // 100.0 //	Meiosis-specific transcription factor required for exit from pachytene and for full meiotic recombination; activates middle sporulation genes; competes with Sum1p for binding to promoters containing middle sporulation elements (MSE)			YHR124W	P38830		NP_011992	S000001166	0006351 // transcription, DNA-dependent // inferred from electronic annotation /// 0006351 // transcription, DNA-dependent // inferred from genetic interaction /// 0006351 // transcription, DNA-dependent // inferred from mutant phenotype /// 0006351 // transcription, DNA-dependent // inferred from physical interaction /// 0006355 // regulation of transcription, DNA-dependent // inferred from elec…	0000228 // nuclear chromosome // inferred from direct assay /// 0005634 // nucleus // inferred from electronic annotation	0003677 // DNA binding // inferred from electronic annotation /// 0003700 // sequence-specific DNA binding transcription factor activity // inferred from direct assay /// 0003700 // sequence-specific DNA binding transcription factor activity // inferred from electronic annotation /// 0003700 // sequence-specific DNA binding transcription factor activity // inferred from mutant phenotype /// 00037…		IPR024061 // NDT80 DNA-binding domain // 3.9E-71
1769801_at	NM_001179244	BZZ1	856514	-1.61655	9.44798	-1.32642	8.90177	-1.31105	8.91037	-2.14423	9.23418	-2.11938	9.2431	1.01172	8.70874	-1.31871	8.90607	-2.13177	9.23864	8.70874	8.70033	8.71715	9.10787	9.80079	8.70033	8.71715	9.10787	9.80079	Yeast_2 Array	Saccharomyces cerevisiae	2013-10-23	Affymetrix Proprietary Database	YHR114W	S. cerevisiae YHR114W /GEN=BZZ1 /DB_XREF=GI:6321906 /SEG=NC_001140:+338085,339986 /DEF=Associated with LAS17p/Bee1p /NOTE=Bzz1p; go_component: actin cortical patch (sensu Fungi) [goid GO:0030479] [evidence IDA] [pmid 12391157]; go_component: cytoplasm [goid GO:0005737] [evidence IDA] [pmid 11914276]; go_function: molecular_function unknown [goid GO:0005554] [evidence ND]; go_process: actin filame…	YHR114W.S1	chrVIII:338085-339987 (+) // 100.0 //	SH3 domain protein implicated in the regulation of actin polymerization, able to recruit actin polymerization machinery through its SH3 domains, colocalizes with cortical actin patches and Las17p, interacts with type I myosins			YHR114W	P38822		NP_011982	S000001156	0006897 // endocytosis // inferred from electronic annotation /// 0006897 // endocytosis // inferred from genetic interaction /// 0007015 // actin filament organization // inferred from physical interaction /// 0009651 // response to salt stress // inferred from genetic interaction /// 0009651 // response to salt stress // inferred from physical interaction	0005737 // cytoplasm // inferred from direct assay /// 0005737 // cytoplasm // inferred from electronic annotation /// 0005856 // cytoskeleton // inferred from electronic annotation /// 0030479 // actin cortical patch // inferred from direct assay /// 0030479 // actin cortical patch // inferred from electronic annotation /// 0043332 // mating projection tip // inferred from direct assay	0005515 // protein binding // inferred from electronic annotation /// 0005515 // protein binding // inferred from physical interaction		IPR001060 // FCH domain // 5.1E-24 /// IPR001452 // Src homology-3 domain // 7.3E-12 /// IPR001452 // Src homology-3 domain // 2.7E-11
1769805_at	NM_001182673	ALD3	855205	1.18957	9.72391	-1.16191	9.74109	-2.22926	9.2536	1.0238	9.61645	-1.87401	9.13521	-1.91862	9.15134	-1.60941	9.50047	-1.35294	9.37892	9.1634	9.63344	8.69337	9.84994	9.5995	9.63344	8.69337	9.84994	9.5995	Yeast_2 Array	Saccharomyces cerevisiae	2013-10-23	Affymetrix Proprietary Database	YMR169C	S. cerevisiae YMR169C /GEN=ALD3 /DB_XREF=GI:6323821 /SEG=NC_001145:-599351,600871 /DEF=Expression induced in response to heat shock, oxidative and osmotic stress. NAD+ is preferred coenzyme. /NOTE=Ald3p; go_component: cytoplasm [goid GO:0005737] [evidence ISS] [pmid 10407263]; go_function: aldehyde dehydrogenase activity [goid GO:0004028] [evidence ISS] [pmid 10407263]; go_process: beta-alanine b…	YMR169C.S1	chrXIII:599350-600871 (-) // 100.0 //	Cytoplasmic aldehyde dehydrogenase, involved in beta-alanine synthesis; uses NAD+ as the preferred coenzyme; very similar to Ald2p; expression is induced by stress and repressed by glucose			YMR169C	P54114	EC:1.2.1.3	NP_013892	S000004779	0006598 // polyamine catabolic process // inferred from genetic interaction /// 0006598 // polyamine catabolic process // inferred from mutant phenotype /// 0008152 // metabolic process // inferred from electronic annotation /// 0015940 // pantothenate biosynthetic process // inferred from electronic annotation /// 0019483 // beta-alanine biosynthetic process // inferred from mutant phenotype ///…	0005737 // cytoplasm // inferred from sequence or structural similarity	0004029 // aldehyde dehydrogenase (NAD) activity // inferred from direct assay /// 0004030 // aldehyde dehydrogenase [NAD(P)+] activity // inferred from electronic annotation /// 0016491 // oxidoreductase activity // inferred from electronic annotation /// 0016620 // oxidoreductase activity, acting on the aldehyde or oxo group of donors, NAD or NADP as acceptor // inferred from electronic annotat…		IPR015590 // Aldehyde dehydrogenase domain // 3.3E-170
1769808_at	NM_001183326	EMI5	854083	1.1081	11.4817	-1.90873	11.0799	-2.10802	11.0049	-1.72252	11.0086	-1.90237	10.9342	-1.10441	10.5515	-2.0059	11.0424	-1.81021	10.9715	10.5517	10.6234	10.4801	11.556	11.4079	10.6234	10.4801	11.556	11.4079	Yeast_2 Array	Saccharomyces cerevisiae	2013-10-23	Affymetrix Proprietary Database	YOL071W	S. cerevisiae YOL071W /GEN=EMI5 /DB_XREF=GI:6324501 /SEG=NC_001147:+196506,196994 /DEF=Non-essential protein of unknown function required for transcriptional induction of the early meiotic-specific transcription factor IME1, also required for sporulation /NOTE=Emi5p; go_component: mitochondrion [goid GO:0005739] [evidence IDA] [pmid 14576278]; go_function: molecular_function unknown [goid GO:0005…	YOL071W.S1	chrXV:196506-196995 (+) // 100.0 //	Subunit of succinate dehydrogenase, which couples succinate oxidation to ubiquinone reduction; required for FAD cofactor attachment to Sdh1p; mutations in human ortholog PGL2 are associated with neuroendocrine tumors (paraganglioma)			YOL071W	Q08230		NP_014570	S000005432	0006099 // tricarboxylic acid cycle // inferred from physical interaction /// 0006121 // mitochondrial electron transport, succinate to ubiquinone // inferred from mutant phenotype /// 0007126 // meiosis // inferred from electronic annotation /// 0018293 // protein-FAD linkage // inferred from mutant phenotype /// 0030435 // sporulation resulting in formation of a cellular spore // inferred from …	0005739 // mitochondrion // inferred from direct assay /// 0005739 // mitochondrion // inferred from electronic annotation /// 0005749 // mitochondrial respiratory chain complex II // inferred from physical interaction /// 0005759 // mitochondrial matrix // inferred from direct assay /// 0005759 // mitochondrial matrix // inferred from electronic annotation	0005515 // protein binding // inferred from physical interaction /// 0008177 // succinate dehydrogenase (ubiquinone) activity // inferred from mutant phenotype		IPR005631 // Protein of unknown function DUF339 // 6.0E-21
1769812_at	NM_001179322	CTF8	856598	2.15109	9.26233	1.9219	10.2918	1.7051	10.209	4.13418	9.69616	3.66781	9.61814	-1.12715	10.6872	1.81026	10.2505	3.89402	9.65723	10.6875	10.7739	10.6012	9.83133	8.72626	10.7739	10.6012	9.83133	8.72626	Yeast_2 Array	Saccharomyces cerevisiae	2013-10-23	Affymetrix Proprietary Database	YHR191C	S. cerevisiae YHR191C /GEN=CTF8 /DB_XREF=GI:6321985 /SEG=NC_001140:-486228,486629 /DEF=Subunit of a complex with Ctf18p that shares some subunits with Replication Factor C and is required for sister chromatid cohesion /NOTE=Ctf8p; go_component: DNA replication factor C complex [goid GO:0005663] [evidence IPI] [pmid 11389843]; go_function: molecular_function unknown [goid GO:0005554] [evidence ND]…	YHR191C.S1	chrVIII:486229-486631 (-) // 100.0 //	Subunit of a complex with Ctf18p that shares some subunits with Replication Factor C and is required for sister chromatid cohesion			YHR191C	P38877		NP_012061	S000001234	0006260 // DNA replication // inferred from electronic annotation /// 0007049 // cell cycle // inferred from electronic annotation /// 0007064 // mitotic sister chromatid cohesion // inferred from genetic interaction /// 0007064 // mitotic sister chromatid cohesion // inferred from mutant phenotype /// 0035753 // maintenance of DNA trinucleotide repeats // inferred from mutant phenotype	0005634 // nucleus // inferred from electronic annotation /// 0031390 // Ctf18 RFC-like complex // inferred from physical interaction	0003677 // DNA binding // inferred from electronic annotation /// 0005515 // protein binding // inferred from physical interaction		IPR018607 // Chromosome transmission fidelity protein 8 // 4.9E-30
1769828_at	NM_001179760	MST1	853640	-1.16905	9.79199	-2.17064	9.10376	-2.18165	9.09988	-2.53759	9.20911	-2.55046	9.20519	-1.00507	8.5582	-2.17613	9.10182	-2.54401	9.20715	8.5582	8.56185	8.55455	9.67997	9.90531	8.56185	8.55455	9.67997	9.90531	Yeast_2 Array	Saccharomyces cerevisiae	2013-10-23	Affymetrix Proprietary Database	YKL194C	S. cerevisiae YKL194C /GEN=MST1 /DB_XREF=GI:6322654 /SEG=NC_001143:-77263,78651 /DEF=mitochondrial threonine-tRNA synthetase /NOTE=Mst1p; go_component: mitochondrion [goid GO:0005739] [evidence TAS] [pmid 2999113]; go_function: threonine-tRNA ligase activity [goid GO:0004829] [evidence IMP,ISS] [pmid 2999113]; go_process: threonyl-tRNA aminoacylation [goid GO:0006435] [evidence IMP,TAS] [pmid 299…	YKL194C.S1	chrXI:77262-78651 (-) // 100.0 //	Mitochondrial threonyl-tRNA synthetase; aminoacylates both the canonical threonine tRNA tT(UGU)Q1 and the unusual threonine tRNA tT(UAG)Q2 in vitro			YKL194C	P07236	EC:6.1.1.3	NP_012727	S000001677	0006412 // translation // inferred from electronic annotation /// 0006418 // tRNA aminoacylation for protein translation // inferred from electronic annotation /// 0006435 // threonyl-tRNA aminoacylation // inferred from electronic annotation /// 0070159 // mitochondrial threonyl-tRNA aminoacylation // inferred from direct assay	0005737 // cytoplasm // inferred from electronic annotation /// 0005739 // mitochondrion // inferred from direct assay /// 0005739 // mitochondrion // inferred from electronic annotation /// 0005759 // mitochondrial matrix // inferred from electronic annotation	0000166 // nucleotide binding // inferred from electronic annotation /// 0004812 // aminoacyl-tRNA ligase activity // inferred from electronic annotation /// 0004829 // threonine-tRNA ligase activity // inferred from direct assay /// 0004829 // threonine-tRNA ligase activity // inferred from electronic annotation /// 0004829 // threonine-tRNA ligase activity // inferred from mutant phenotype /// …		IPR002314 // Aminoacyl-tRNA synthetase, class II (G/ H/ P/ S), conserved domain // 3.8E-48 /// IPR004154 // Anticodon-binding // 3.1E-17
1769832_at	NM_001183239	YNR062C	855799	1.10516	4.38828	1.7302	4.84034	1.88097	4.89557	1.91214	4.76143	2.07876	4.81576	1.08714	5.31186	1.80401	4.86803	1.99371	4.78868	5.3122	5.25193	5.37247	4.461	4.31675	5.25193	5.37247	4.461	4.31675	Yeast_2 Array	Saccharomyces cerevisiae	2013-10-23	Affymetrix Proprietary Database	YNR062C	S. cerevisiae YNR062C /GEN=FRE4 /DB_XREF=GI:6324390 /SEG=NC_001146:-744357,745340 /DEF=Hypothetical ORF /NOTE=Ynr062cp; go_component: integral to membrane [goid GO:0016021] [evidence ISS] [pmid 12524434]; go_function: molecular_function unknown [goid GO:0005554] [evidence ND]; go_process: biological_process unknown [goid GO:0000004] [evidence ND]	YNR062C.S1	chrXIV:744359-745343 (-) // 100.0 //	Putative membrane protein of unknown function			YNR062C	P53748		NP_014460	S000005345		0016020 // membrane // inferred from electronic annotation /// 0016021 // integral to membrane // inferred from electronic annotation /// 0016021 // integral to membrane // not recorded
1769844_at	NM_001179921	FMP32	850498	1.72108	10.2225	2.01373	11.1151	1.70842	11.0012	3.46579	10.6974	2.94033	10.5878	-1.17871	11.5123	1.8548	11.0583	3.19227	10.6428	11.5129	11.6315	11.3943	10.6217	9.83835	11.6315	11.3943	10.6217	9.83835	Yeast_2 Array	Saccharomyces cerevisiae	2013-10-23	Affymetrix Proprietary Database	YFL046W	S. cerevisiae YFL046W /GEN=RGD2 /DB_XREF=GI:14318473 /SEG=NC_001138:+42815,43438 /DEF=The authentic, non-tagged protein was localized to the mitochondria /NOTE=Yfl046wp	YFL046W.S1	chrVI:42814-43438 (+) // 100.0 //	Putative protein of unknown function; the authentic, non-tagged protein is detected in highly purified mitochondria in high-throughput studies			YFL046W	P43557		NP_116608	S000001848		0005739 // mitochondrion // inferred from direct assay /// 0005739 // mitochondrion // inferred from electronic annotation /// 0016020 // membrane // inferred from electronic annotation /// 0016021 // integral to membrane // inferred from electronic annotation			IPR024461 // Protein of unknown function DUF1640 // 9.9E-64
1769845_at	NM_001179112	GUT1	856353	-1.52392	9.99361	-1.42169	9.43711	-1.63289	9.33392	-2.16655	9.72845	-2.4884	9.62206	-1.14856	9.08626	-1.52364	9.38566	-2.32191	9.6754	9.08681	9.18672	8.9869	9.69433	10.3021	9.18672	8.9869	9.69433	10.3021	Yeast_2 Array	Saccharomyces cerevisiae	2013-10-23	Affymetrix Proprietary Database	YHL032C	S. cerevisiae YHL032C /GEN=GUT1 /DB_XREF=GI:6321755 /SEG=NC_001140:-36377,38506 /DEF=Glycerol kinase, converts glycerol to glycerol-3-phosphate; glucose repression of expression is mediated by Adr1p and Ino2p-Ino4p; derepression of expression on non-fermentable carbon sources is mediated by Opi1p and Rsf1p /NOTE=Gut1p; go_component: cytoplasm [goid GO:0005737] [evidence IDA] [pmid 14562095]; go_f…	YHL032C.S1	chrVIII:36376-38506 (-) // 100.0 //	Glycerol kinase, converts glycerol to glycerol-3-phosphate; glucose repression of expression is mediated by Adr1p and Ino2p-Ino4p; derepression of expression on non-fermentable carbon sources is mediated by Opi1p and Rsf1p			YHL032C	P32190	EC:2.7.1.30	NP_011831	S000001024	0005975 // carbohydrate metabolic process // inferred from electronic annotation /// 0006071 // glycerol metabolic process // inferred from electronic annotation /// 0006071 // glycerol metabolic process // traceable author statement /// 0006072 // glycerol-3-phosphate metabolic process // inferred from electronic annotation /// 0016310 // phosphorylation // inferred from electronic annotation //…	0005737 // cytoplasm // inferred from direct assay /// 0005739 // mitochondrion // inferred from direct assay	0000166 // nucleotide binding // inferred from electronic annotation /// 0004370 // glycerol kinase activity // inferred from electronic annotation /// 0004370 // glycerol kinase activity // inferred from mutant phenotype /// 0004370 // glycerol kinase activity // inferred from sequence or structural similarity /// 0005524 // ATP binding // inferred from electronic annotation /// 0016301 // kinas…		IPR018484 // Carbohydrate kinase, FGGY, N-terminal // 2.1E-39 /// IPR018485 // Carbohydrate kinase, FGGY, C-terminal // 3.5E-74
1769857_at	NM_001179651	MDH1	853777	-1.37015	12.2048	-1.4898	11.6886	-1.59635	11.6374	-2.04125	11.9082	-2.18724	11.8561	-1.07152	11.3547	-1.54216	11.6631	-2.11298	11.8822	11.3548	11.4046	11.3049	11.9797	12.434	11.4046	11.3049	11.9797	12.434	Yeast_2 Array	Saccharomyces cerevisiae	2013-10-23	Affymetrix Proprietary Database	YKL085W	S. cerevisiae YKL085W /GEN=MDH1 /DB_XREF=GI:6322765 /SEG=NC_001143:+278768,279772 /DEF=mitochondrial malate dehydrogenase /NOTE=Mdh1p; go_component: mitochondrial matrix [goid GO:0005759] [evidence TAS] [pmid 9175438]; go_function: L-malate dehydrogenase activity [goid GO:0030060] [evidence TAS] [pmid 2663847]; go_process: malate metabolism [goid GO:0006108] [evidence TAS] [pmid 9175438]; go_proc…	YKL085W.S1	chrXI:278766-279771 (+) // 100.0 //	Mitochondrial malate dehydrogenase, catalyzes interconversion of malate and oxaloacetate; involved in the tricarboxylic acid (TCA) cycle; phosphorylated			YKL085W	P17505	EC:1.1.1.37	NP_012838	S000001568	0001300 // chronological cell aging // inferred from mutant phenotype /// 0001302 // replicative cell aging // inferred from mutant phenotype /// 0005975 // carbohydrate metabolic process // inferred from electronic annotation /// 0006099 // tricarboxylic acid cycle // inferred from electronic annotation /// 0006099 // tricarboxylic acid cycle // inferred from mutant phenotype /// 0006108 // mala…	0005739 // mitochondrion // inferred from direct assay /// 0005739 // mitochondrion // inferred from electronic annotation /// 0005739 // mitochondrion // inferred from mutant phenotype /// 0005739 // mitochondrion // inferred from physical interaction /// 0005759 // mitochondrial matrix // inferred from direct assay /// 0005759 // mitochondrial matrix // inferred from electronic annotation	0000166 // nucleotide binding // inferred from electronic annotation /// 0003729 // mRNA binding // inferred from direct assay /// 0003824 // catalytic activity // inferred from electronic annotation /// 0005515 // protein binding // inferred from physical interaction /// 0016491 // oxidoreductase activity // inferred from electronic annotation /// 0016615 // malate dehydrogenase activity // infe…		IPR001236 // Lactate/malate dehydrogenase, N-terminal // 1.6E-47 /// IPR022383 // Lactate/malate dehydrogenase, C-terminal // 2.7E-53
1769860_at	NM_001184313	HTL1	850384	1.95452	7.48676	3.42561	8.82937	2.87684	8.71472	6.69542	8.27766	5.62284	8.17018	-1.19075	9.63535	3.13925	8.77224	6.13574	8.2241	9.63618	9.76211	9.51024	7.98576	7.01894	9.76211	9.51024	7.98576	7.01894	Yeast_2 Array	Saccharomyces cerevisiae	2013-10-23	Affymetrix Proprietary Database	YCR020W-B	S. cerevisiae YCR020W-B /GEN=HTL1 /DB_XREF=GI:6319868 /SEG=NC_001135:+155317,155553 /DEF=High-Temperature Lethal /NOTE=Htl1p; go_component: RSC complex [goid GO:0016586] [evidence IDA] [pmid 12417720]; go_function: molecular_function unknown [goid GO:0005554] [evidence TAS] [pmid 11571756]; go_process: DNA replication and chromosome cycle [goid GO:0000067] [evidence IMP] [pmid 11571756]; go_proce…	YCR020W-B.S1	chrIII:155317-155554 (+) // 100.0 //	Component of the RSC chromatin remodeling complex; RSC functions in transcriptional regulation and elongation, chromosome stability, and establishing sister chromatid cohesion; involved in telomere maintenance			YCR020W-B	Q9URQ5		NP_009949	S000006439	0000086 // G2/M transition of mitotic cell cycle // inferred from genetic interaction /// 0006337 // nucleosome disassembly // inferred from direct assay /// 0006338 // chromatin remodeling // inferred by curator /// 0006351 // transcription, DNA-dependent // inferred from electronic annotation /// 0006355 // regulation of transcription, DNA-dependent // inferred from electronic annotation /// 00…	0005634 // nucleus // inferred from electronic annotation /// 0016586 // RSC complex // inferred from direct assay	0003682 // chromatin binding // inferred by curator /// 0005515 // protein binding // inferred from physical interaction
1769870_at	NM_001182187	ECM38	851006	-1.60332	10.9496	-1.26276	10.4448	-1.10549	10.5418	-2.0246	10.7746	-1.77244	10.8748	1.14227	10.3733	-1.18151	10.4934	-1.89433	10.8248	10.3738	10.2778	10.4697	10.6144	11.2955	10.2778	10.4697	10.6144	11.2955	Yeast_2 Array	Saccharomyces cerevisiae	2013-10-23	Affymetrix Proprietary Database	YLR299W	S. cerevisiae YLR299W /GEN=ECM38 /DB_XREF=GI:6323330 /SEG=NC_001144:+726071,728053 /DEF=Gamma-glutamyltranspeptidase, major glutathione-degrading enzyme; expression induced mainly by nitrogen starvation /NOTE=Ecm38p; go_component: intracellular [goid GO:0005622] [evidence TAS] [pmid 12406228]; go_function: protein-glutamine gamma-glutamyltransferase activity [goid GO:0003810] [evidence ISS] [pmid…	YLR299W.S1	chrXII:726070-728053 (+) // 100.0 //	Gamma-glutamyltranspeptidase, major glutathione-degrading enzyme; involved in detoxification of electrophilic xenobiotics; expression induced mainly by nitrogen starvation			YLR299W	Q05902	EC:2.3.2.2	NP_013402	S000004290	0006749 // glutathione metabolic process // inferred from electronic annotation /// 0006751 // glutathione catabolic process // inferred from mutant phenotype /// 0006805 // xenobiotic metabolic process // inferred from mutant phenotype	0000324 // fungal-type vacuole // inferred from direct assay /// 0005773 // vacuole // inferred from electronic annotation /// 0005774 // vacuolar membrane // inferred from electronic annotation /// 0016020 // membrane // inferred from electronic annotation /// 0016021 // integral to membrane // inferred from electronic annotation	0003840 // gamma-glutamyltransferase activity // inferred from electronic annotation /// 0003840 // gamma-glutamyltransferase activity // inferred from mutant phenotype /// 0016740 // transferase activity // inferred from electronic annotation /// 0016746 // transferase activity, transferring acyl groups // inferred from electronic annotation /// 0016787 // hydrolase activity // inferred from ele…		IPR000101 // Gamma-glutamyltranspeptidase // 1.4E-147
1769888_at	NM_001183598	SYC1	854351	1.98508	9.99901	1.53117	10.8088	1.40119	10.7464	3.03948	10.2873	2.78147	10.228	-1.09276	11.0563	1.46473	10.7776	2.90761	10.2577	11.0565	11.1205	10.9925	10.5058	9.51663	11.1205	10.9925	10.5058	9.51663	Yeast_2 Array	Saccharomyces cerevisiae	2013-10-23	Affymetrix Proprietary Database	YOR179C	S. cerevisiae YOR179C /GEN=SYC1 /DB_XREF=GI:6324753 /SEG=NC_001147:-671845,672411 /DEF=Subunit of the APT subcomplex of cleavage and polyadenylation factor, may have a role in 3' end formation of both polyadenylated and non-polyadenylated RNAs /NOTE=Syc1p; go_component: mRNA cleavage and polyadenylation specificity factor complex [goid GO:0005847] [evidence IPI] [pmid 12819204]; go_component: nuc…	YOR179C.S1	chrXV:671845-672412 (-) // 100.0 //	Subunit of the APT subcomplex of cleavage and polyadenylation factor; may have a role in 3' end formation of both polyadenylated and non-polyadenylated RNAs; SYC1 has a paralog, YSH1, that arose from the whole genome duplication			YOR179C	Q08553		NP_014822	S000005705	0006397 // mRNA processing // inferred from electronic annotation /// 0030846 // termination of RNA polymerase II transcription, poly(A)-coupled // inferred from physical interaction /// 0030847 // termination of RNA polymerase II transcription, exosome-dependent // inferred from physical interaction	0005634 // nucleus // inferred from direct assay /// 0005634 // nucleus // inferred from electronic annotation /// 0005847 // mRNA cleavage and polyadenylation specificity factor complex // inferred from direct assay	0003723 // RNA binding // inferred by curator		IPR021718 // Pre-mRNA 3'-end-processing endonuclease polyadenylation factor C-term // 1.7E-26
1769892_at	NM_001181793	MCM22	853599	1.70414	8.0014	2.13683	8.9261	1.83413	8.82186	3.64146	8.50744	3.12561	8.40809	-1.16504	9.37979	1.9797	8.87413	3.37369	8.45791	9.38044	9.49063	9.27025	8.39516	7.62611	9.49063	9.27025	8.39516	7.62611	Yeast_2 Array	Saccharomyces cerevisiae	2013-10-23	Affymetrix Proprietary Database	YJR135C	S. cerevisiae YJR135C /GEN=MCM22 /DB_XREF=GI:6322595 /SEG=NC_001142:-675974,676693 /DEF=Required for maintenance of chromosomes and minichromosomes /NOTE=Mcm22p; go_component: condensed nuclear chromosome kinetochore [goid GO:0000778] [evidence IDA] [pmid 11782448]; go_function: protein binding [goid GO:0005515] [evidence IDA] [pmid 11782448]; go_process: chromosome segregation [goid GO:0007059] …	YJR135C.S1	chrX:676049-676769 (-) // 100.0 //	Outer kinetochore protein and component of the Ctf3 subcomplex; binds to centromeric DNA in a Ctf19p-dependent manner; involved in chromosome segregation and minichromosome maintenance; orthologous to human centromere constitutive-associated network (CCAN) subunit CENP-K and fission yeast sim4			YJR135C	P47167		NP_012669	S000003896	0007049 // cell cycle // inferred from electronic annotation /// 0007059 // chromosome segregation // inferred from physical interaction /// 0007067 // mitosis // inferred from electronic annotation /// 0007126 // meiosis // inferred from electronic annotation /// 0034087 // establishment of mitotic sister chromatid cohesion // inferred from mutant phenotype /// 0051301 // cell division // inferr…	0000775 // chromosome, centromeric region // inferred from electronic annotation /// 0000776 // kinetochore // inferred from electronic annotation /// 0000777 // condensed chromosome kinetochore // inferred from electronic annotation /// 0000778 // condensed nuclear chromosome kinetochore // inferred from direct assay /// 0005634 // nucleus // inferred from electronic annotation /// 0005694 // ch…	0005515 // protein binding // inferred from physical interaction
1769900_at	NM_001178476	ATG14	852425	1.39851	7.59451	1.84437	8.2701	1.40165	8.0802	2.57938	8.01082	1.96022	7.82688	-1.31586	8.52314	1.60784	8.1757	2.24859	7.91938	8.52544	8.72344	8.32743	7.84031	7.35642	8.72344	8.32743	7.84031	7.35642	Yeast_2 Array	Saccharomyces cerevisiae	2013-10-23	Affymetrix Proprietary Database	YBR128C	S. cerevisiae YBR128C /GEN=ATG14 /DB_XREF=GI:6319604 /SEG=NC_001134:-493037,494071 /DEF=Required for autophagy /NOTE=Atg14p; go_component: membrane fraction [goid GO:0005624] [evidence IDA] [pmid 9712845]; go_function: molecular_function unknown [goid GO:0005554] [evidence ND]; go_process: autophagy [goid GO:0006914] [evidence IMP] [pmid 8224160]	YBR128C.S1	chrII:493074-494109 (-) // 100.0 //	Autophagy-specific subunit of phosphatidylinositol 3-kinase complex I (with Vps34/15/30p); Atg14p targets complex I to the phagophore assembly site (PAS); required for localizing additional ATG proteins to the PAS; required for overflow degradation of misfolded proteins when ERAD is saturated; homolog of human Barkor			YBR128C	P38270		NP_009686	S000000332	0006810 // transport // inferred from electronic annotation /// 0006914 // autophagy // inferred from electronic annotation /// 0010508 // positive regulation of autophagy // inferred from electronic annotation /// 0015031 // protein transport // inferred from electronic annotation /// 0016236 // macroautophagy // inferred from genetic interaction /// 0016236 // macroautophagy // inferred from mu…	0000329 // fungal-type vacuole membrane // inferred from direct assay /// 0000407 // pre-autophagosomal structure // inferred from direct assay /// 0005773 // vacuole // inferred from electronic annotation /// 0005774 // vacuolar membrane // inferred from electronic annotation /// 0016020 // membrane // inferred from electronic annotation /// 0019898 // extrinsic to membrane // inferred from dire…	0005515 // protein binding // inferred from physical interaction /// 0016303 // 1-phosphatidylinositol-3-kinase activity // inferred from physical interaction		IPR018791 // UV radiation resistance protein/autophagy-related protein 14 // 5.7E-58
1769905_at	NM_001181809	DAN4	853616	-1.89205	8.75046	-1.03036	8.28097	-1.10096	8.23289	-1.94949	8.7277	-2.08308	8.67703	-1.06852	8.21148	-1.06507	8.25697	-2.01518	8.7024	8.21161	8.25942	8.1638	8.30257	9.22252	8.25942	8.1638	8.30257	9.22252	Yeast_2 Array	Saccharomyces cerevisiae	2013-10-23	Affymetrix Proprietary Database	YJR151C	S. cerevisiae YJR151C /GEN=DAN4 /DB_XREF=GI:6322611 /SEG=NC_001142:-712170,715655 /DEF=Delayed Anaerobic Gene /NOTE=Dan4p; go_component: cell wall (sensu Fungi) [goid GO:0009277] [evidence IDA] [pmid 10383953]; go_function: molecular_function unknown [goid GO:0005554] [evidence ND]; go_process: biological_process unknown [goid GO:0000004] [evidence ND]	YJR151C.S1	chrX:712245-715731 (-) // 100.0 //	Cell wall mannoprotein with similarity to Tir1p, Tir2p, Tir3p, and Tir4p; expressed under anaerobic conditions, completely repressed during aerobic growth			YJR151C	P47179		NP_012685	S000003912	0006950 // response to stress // inferred from electronic annotation	0005576 // extracellular region // inferred from electronic annotation /// 0005618 // cell wall // inferred from electronic annotation /// 0009277 // fungal-type cell wall // inferred from direct assay /// 0016020 // membrane // inferred from electronic annotation /// 0031225 // anchored to membrane // inferred from electronic annotation			IPR000992 // Stress-induced protein SRP1/TIP1 // 1.6E-29
1769906_at	NM_001183461	CUE5	854206	-1.67908	10.6644	-1.33186	10.0883	-1.25033	10.1347	-2.2363	10.4482	-2.0994	10.4962	1.06521	9.92918	-1.29045	10.1115	-2.16677	10.4722	9.92928	9.88372	9.97485	10.2972	11.0448	9.88372	9.97485	10.2972	11.0448	Yeast_2 Array	Saccharomyces cerevisiae	2013-10-23	Affymetrix Proprietary Database	YOR042W	S. cerevisiae YOR042W /GEN=CUE5 /DB_XREF=GI:6324615 /SEG=NC_001147:+408424,409659 /DEF=Protein containing a CUE domain that binds ubiquitin, which may facilitate intramolecular monoubiquitination; green fluorescent protein (GFP)-fusion protein localizes to the cytoplasm in a punctate pattern /NOTE=Cue5p; go_component: cytoplasm [goid GO:0005737] [evidence IDA] [pmid 14562095]; go_function: molecu…	YOR042W.S1	chrXV:408424-409660 (+) // 100.0 //	Ubiquitin-binding protein; contains a CUE domain that binds ubiquitin, which may facilitate intramolecular monoubiquitination; green fluorescent protein (GFP)-fusion protein localizes to the cytoplasm in a punctate pattern; CUE5 has a paralog, DON1, that arose from the whole genome duplication			YOR042W	Q08412		NP_014685	S000005568		0005737 // cytoplasm // inferred from direct assay /// 0005737 // cytoplasm // inferred from electronic annotation	0005515 // protein binding // inferred from electronic annotation /// 0005515 // protein binding // inferred from physical interaction /// 0043130 // ubiquitin binding // inferred from direct assay		IPR003892 // Ubiquitin system component Cue // 2.8E-9
1769908_at	NM_001182149	YPT6	850966	1.42808	9.96475	2.21863	10.7846	1.96319	10.7006	3.16838	10.51	2.80359	10.4282	-1.13011	11.2862	2.08701	10.7427	2.98041	10.4692	11.2865	11.3748	11.1983	10.2251	9.71102	11.3748	11.1983	10.2251	9.71102	Yeast_2 Array	Saccharomyces cerevisiae	2013-10-23	Affymetrix Proprietary Database	YLR262C	S. cerevisiae YLR262C /GEN=YPT6 /DB_XREF=GI:6323291 /SEG=NC_001144:-668246,668893 /DEF=Ras-like GTP binding protein involved in the secretory pathway. Ypt6p is required for fusion of endosome-derived vesicles with the late Golgi. /NOTE=Ypt6p; go_component: Golgi apparatus [goid GO:0005794] [evidence TAS] [pmid 11689439]; go_function: GTPase activity [goid GO:0003924] [evidence ISS,TAS] [pmid 9433…	YLR262C.S1	chrXII:668245-668893 (-) // 100.0 //	Rab family GTPase, Ras-like GTP binding protein involved in the secretory pathway, required for fusion of endosome-derived vesicles with the late Golgi, maturation of the vacuolar carboxypeptidase Y; has similarity to the human GTPase, Rab6			YLR262C	Q99260		NP_013363	S000004252	0006184 // GTP catabolic process // inferred from direct assay /// 0006184 // GTP catabolic process // inferred from sequence or structural similarity /// 0006184 // GTP catabolic process // traceable author statement /// 0006810 // transport // inferred from electronic annotation /// 0006886 // intracellular protein transport // inferred from genetic interaction /// 0006886 // intracellular prot…	0005794 // Golgi apparatus // traceable author statement /// 0005886 // plasma membrane // inferred from electronic annotation /// 0016020 // membrane // inferred from electronic annotation	0000166 // nucleotide binding // inferred from electronic annotation /// 0003924 // GTPase activity // inferred from direct assay /// 0003924 // GTPase activity // inferred from sequence or structural similarity /// 0003924 // GTPase activity // traceable author statement /// 0005515 // protein binding // inferred from physical interaction /// 0005525 // GTP binding // inferred from electronic an…		IPR001806 // Small GTPase superfamily // 1.5E-57
1769927_at	NM_001178606	SHG1	852561	1.57158	8.87712	1.28681	9.38935	1.14998	9.30947	2.02232	9.05076	1.80728	8.97376	-1.11899	9.49157	1.21647	9.3495	1.91178	9.01234	9.49192	9.57301	9.41082	9.20922	8.557	9.57301	9.41082	9.20922	8.557	Yeast_2 Array	Saccharomyces cerevisiae	2013-10-23	Affymetrix Proprietary Database	YBR258C	S. cerevisiae YBR258C /GEN=SHG1 /DB_XREF=GI:6319735 /SEG=NC_001134:-729691,730119 /DEF=Subunit of the COMPASS complex, which methylates histone H3 on lysine 4 and is required in transcriptional silencing near telomeres /NOTE=Shg1p; go_component: COMPASS complex [goid GO:0048188] [evidence IPI] [pmid 11805083]; go_component: nucleus [goid GO:0005634] [evidence IDA] [pmid 14562095]; go_function: hi…	YBR258C.S1	chrII:729728-730157 (-) // 100.0 //	Subunit of the COMPASS (Set1C) complex, which methylates histone H3 on lysine 4 and is required in transcriptional silencing near telomeres			YBR258C	P38337		NP_009817	S000000462	0051568 // histone H3-K4 methylation // inferred from direct assay	0005634 // nucleus // inferred from direct assay /// 0005634 // nucleus // inferred from electronic annotation /// 0048188 // Set1C/COMPASS complex // inferred from physical interaction	0005515 // protein binding // inferred from physical interaction /// 0042800 // histone methyltransferase activity (H3-K4 specific) // inferred from direct assay
1769929_at	NM_001184310	RPL22B	850509	1.07788	11.4192	2.25957	12.0471	2.36892	12.0795	2.43555	11.9902	2.55342	12.0224	1.04839	12.6835	2.3136	12.0633	2.49379	12.0063	12.6836	12.6495	12.7177	11.4734	11.3652	12.6495	12.7177	11.4734	11.3652	Yeast_2 Array	Saccharomyces cerevisiae	2013-10-23	Affymetrix Proprietary Database	YFL034C-A	S. cerevisiae YFL034C-A /GEN=RPL22B /DB_XREF=GI:14318484 /SEG=NC_001138:-64242,64931 /DEF=Protein component of the large (60S) ribosomal subunit, has similarity to Rpl22Ap and to rat L22 ribosomal protein /NOTE=Rpl22bp; go_component: cytosolic large ribosomal subunit (sensu Eukarya) [goid GO:0005842] [evidence TAS] [pmid 9559554]; go_function: structural constituent of ribosome [goid GO:0003735] …	YFL034C-A.S1	chrVI:64241-64931 (-) // 100.0 //	Ribosomal 60S subunit protein L22B; homologous to mammalian ribosomal protein L22, no bacterial homolog; RPL22B has a paralog, RPL22A, that arose from the whole genome duplication			YFL034C-A	P56628		NP_116619	S000006436	0002181 // cytoplasmic translation // inferred from direct assay /// 0006412 // translation // inferred from electronic annotation	0005622 // intracellular // inferred from electronic annotation /// 0005737 // cytoplasm // inferred from electronic annotation /// 0005840 // ribosome // inferred from electronic annotation /// 0022625 // cytosolic large ribosomal subunit // inferred from direct assay /// 0030529 // ribonucleoprotein complex // inferred from electronic annotation	0003735 // structural constituent of ribosome // inferred from direct assay /// 0003735 // structural constituent of ribosome // inferred from electronic annotation		IPR002671 // Ribosomal protein L22e // 2.2E-41
1769931_at	NM_001179858	BET3	853942	1.58961	11.3897	1.66621	12.0916	1.48546	12.011	2.64862	11.7419	2.3613	11.6636	-1.12168	12.3824	1.57324	12.0514	2.50083	11.7028	12.3827	12.4655	12.2998	11.7289	11.0603	12.4655	12.2998	11.7289	11.0603	Yeast_2 Array	Saccharomyces cerevisiae	2013-10-23	Affymetrix Proprietary Database	YKR068C	S. cerevisiae YKR068C /GEN=BET3 /DB_XREF=GI:6322921 /SEG=NC_001143:-569970,570551 /DEF=Hydrophilic protein that acts in conjunction with SNARE proteins in targeting and fusion of ER to Golgi transport vesicles /NOTE=Bet3p; go_component: TRAPP [goid GO:0030008] [evidence IDA] [pmid 10727015]; go_function: molecular_function unknown [goid GO:0005554] [evidence ND]; go_process: ER to Golgi transport…	YKR068C.S1	chrXI:569969-570551 (-) // 100.0 //	Hydrophilic protein that acts in conjunction with SNARE proteins in targeting and fusion of ER to Golgi transport vesicles; component of the TRAPP (transport protein particle) complex			YKR068C	P36149		NP_012994	S000001776	0006810 // transport // inferred from electronic annotation /// 0006888 // ER to Golgi vesicle-mediated transport // inferred from genetic interaction /// 0006888 // ER to Golgi vesicle-mediated transport // inferred from mutant phenotype /// 0006891 // intra-Golgi vesicle-mediated transport // inferred from mutant phenotype /// 0006914 // autophagy // inferred from electronic annotation /// 0016…	0000407 // pre-autophagosomal structure // inferred from electronic annotation /// 0005783 // endoplasmic reticulum // inferred from electronic annotation /// 0005794 // Golgi apparatus // inferred from electronic annotation /// 0030008 // TRAPP complex // inferred from direct assay /// 0033106 // cis-Golgi network membrane // inferred from direct assay	0005488 // binding // inferred from electronic annotation /// 0005515 // protein binding // inferred from physical interaction /// 0017112 // Rab guanyl-nucleotide exchange factor activity // inferred from direct assay /// 0017112 // Rab guanyl-nucleotide exchange factor activity // inferred from genetic interaction /// 0017112 // Rab guanyl-nucleotide exchange factor activity // inferred from mu…		IPR007194 // Transport protein particle (TRAPP) component // 6.9E-38
1769951_at	NM_001181515	IML2	853363	-1.36315	11.2532	-2.1055	10.4811	-1.92807	10.5477	-2.87011	10.6913	-2.62825	10.7593	1.09203	10.0211	-2.01484	10.5145	-2.74652	10.7254	10.0213	9.95778	10.0848	11.032	11.4789	9.95778	10.0848	11.032	11.4789	Yeast_2 Array	Saccharomyces cerevisiae	2013-10-23	Affymetrix Proprietary Database	YJL082W	S. cerevisiae YJL082W /GEN=IML2 /DB_XREF=GI:6322379 /SEG=NC_001142:+281101,283296 /DEF=Protein of unknown function, green fluorescent protein (GFP)-fusion protein localizes to the cytoplasm and nucleus /NOTE=Iml2p; go_component: cytoplasm [goid GO:0005737] [evidence IDA] [pmid 14562095]; go_component: nucleus [goid GO:0005634] [evidence IDA] [pmid 14562095]; go_function: molecular_function unknow…	YJL082W.S1	chrX:281179-283375 (+) // 100.0 //	Protein of unknown function; the authentic, non-tagged protein is detected in highly purified mitochondria in high-throughput studies; protein abundance increases in response to DNA replication stress; IML2 has a paralog, YKR018C, that arose from the whole genome duplication			YJL082W	P47031		NP_012453	S000003618		0005634 // nucleus // inferred from direct assay /// 0005737 // cytoplasm // inferred from direct assay /// 0005739 // mitochondrion // inferred from direct assay /// 0005739 // mitochondrion // inferred from electronic annotation /// 0005741 // mitochondrial outer membrane // inferred from direct assay /// 0005741 // mitochondrial outer membrane // inferred from electronic annotation /// 0016020…			IPR019412 // Outer membrane protein, IML2, mitochondrial/Tetratricopeptide repeat protein 39 // 2.4E-160
1769968_at	NM_001184281	GDB1	856314	-1.34848	11.6778	-1.55074	11.1432	-1.75163	11.0524	-2.09114	11.3508	-2.36203	11.2584	-1.12954	10.7429	-1.64813	11.0979	-2.22246	11.3047	10.7433	10.8312	10.6554	11.4641	11.8955	10.8312	10.6554	11.4641	11.8955	Yeast_2 Array	Saccharomyces cerevisiae	2013-10-23	Affymetrix Proprietary Database	YPR184W	S. cerevisiae YPR184W /GEN=GDB1 /DB_XREF=GI:6325442 /SEG=NC_001148:+902038,906648 /DEF=Glycogen debranching enzyme containing glucanotranferase and alpha-1,6-amyloglucosidase activities, required for glycogen degradation /NOTE=Gdb1p; go_component: cytoplasm [goid GO:0005737] [evidence IDA] [pmid 14562095]; go_function: 4-alpha-glucanotransferase activity [goid GO:0004134] [evidence IDA,IMP,ISS] […	YPR184W.S1	chrXVI:902039-906650 (+) // 100.0 //	Glycogen debranching enzyme; contains glucanotranferase and alpha-1,6-amyloglucosidase activities; required for glycogen degradation; phosphorylated in mitochondria; activity is inhibited by Igd1p; protein abundance increases in response to DNA replication stress			YPR184W	Q06625	EC:2.4.1.25 /// EC:3.2.1.33	NP_015510	S000006388	0005975 // carbohydrate metabolic process // inferred from electronic annotation /// 0005978 // glycogen biosynthetic process // inferred from electronic annotation /// 0005980 // glycogen catabolic process // inferred from mutant phenotype /// 0008152 // metabolic process // inferred from electronic annotation	0005634 // nucleus // not recorded /// 0005737 // cytoplasm // inferred from direct assay /// 0005737 // cytoplasm // inferred from electronic annotation /// 0005739 // mitochondrion // inferred from direct assay /// 0005739 // mitochondrion // inferred from electronic annotation	0003824 // catalytic activity // inferred from electronic annotation /// 0004134 // 4-alpha-glucanotransferase activity // inferred from direct assay /// 0004134 // 4-alpha-glucanotransferase activity // inferred from electronic annotation /// 0004134 // 4-alpha-glucanotransferase activity // inferred from mutant phenotype /// 0004135 // amylo-alpha-1,6-glucosidase activity // inferred from direc…		IPR006047 // Glycosyl hydrolase, family 13, catalytic domain // 5.4E-5 /// IPR010401 // Amylo-alpha-1,6-glucosidase // 3.7E-132
1769973_at	NM_001181237	CLB1	853002	1.09817	10.477	1.51378	10.8397	1.9099	11.0016	1.66239	10.7701	2.0974	10.9309	1.26168	11.3093	1.70035	10.921	1.86727	10.8508	11.3106	11.1429	11.4783	10.5448	10.4097	11.1429	11.4783	10.5448	10.4097	Yeast_2 Array	Saccharomyces cerevisiae	2013-10-23	Affymetrix Proprietary Database	YGR108W	S. cerevisiae YGR108W /GEN=CLB1 /DB_XREF=GI:6321545 /SEG=NC_001139:+703638,705053 /DEF=Involved in mitotic induction /NOTE=Clb1p; go_component: nucleus [goid GO:0005634] [evidence IDA] [pmid 14562095]; go_function: cyclin-dependent protein kinase regulator activity [goid GO:0016538] [evidence TAS]; go_process: G2/M transition of mitotic cell cycle [goid GO:0000086] [evidence IGI,IMP,ISS] [pmid 14…	YGR108W.S1	chrVII:703639-705055 (+) // 100.0 //	B-type cyclin involved in cell cycle progression; activates Cdc28p to promote the transition from G2 to M phase; accumulates during G2 and M, then targeted via a destruction box motif for ubiquitin-mediated degradation by the proteasome; CLB1 has a paralog, CLB2, that arose from the whole genome duplication			YGR108W	P24868		NP_011622	S000003340	0000079 // regulation of cyclin-dependent protein serine/threonine kinase activity // inferred from electronic annotation /// 0000079 // regulation of cyclin-dependent protein serine/threonine kinase activity // inferred from mutant phenotype /// 0000086 // G2/M transition of mitotic cell cycle // inferred from genetic interaction /// 0000086 // G2/M transition of mitotic cell cycle // inferred f…	0000307 // cyclin-dependent protein kinase holoenzyme complex // inferred from direct assay /// 0000307 // cyclin-dependent protein kinase holoenzyme complex // inferred from mutant phenotype /// 0005634 // nucleus // inferred from direct assay /// 0005634 // nucleus // inferred from electronic annotation /// 0005737 // cytoplasm // inferred from direct assay	0005515 // protein binding // inferred from physical interaction /// 0016538 // cyclin-dependent protein serine/threonine kinase regulator activity // inferred from mutant phenotype /// 0019901 // protein kinase binding // inferred from electronic annotation		IPR004367 // Cyclin, C-terminal domain // 9.3E-28 /// IPR006671 // Cyclin, N-terminal // 2.8E-39
1769979_at	NM_001178677	STE50	850325	-1.2216	9.45351	-1.74597	8.89913	-1.62235	8.95438	-2.13289	9.03609	-1.98187	9.09219	1.0762	8.559	-1.68303	8.9268	-2.05599	9.06418	8.55917	8.50619	8.61214	9.31022	9.599	8.50619	8.61214	9.31022	9.599	Yeast_2 Array	Saccharomyces cerevisiae	2013-10-23	Affymetrix Proprietary Database	YCL032W	S. cerevisiae YCL032W /GEN=STE50 /DB_XREF=GI:6319817 /SEG=NC_001135:+63441,64481 /DEF=involved in pheromone signal transduction pathway; interacts with G protein and Ste11p /NOTE=Ste50p; go_component: cytoplasm [goid GO:0005737] [evidence IDA] [pmid 9742096]; go_function: protein kinase regulator activity [goid GO:0019887] [evidence IDA,IPI] [pmid 10397774]; go_process: MAPKKK cascade during osmo…	YCL032W.S1	chrIII:63440-64481 (+) // 100.0 //	Protein involved in mating response, invasive/filamentous growth, and osmotolerance, acts as an adaptor that links G protein-associated Cdc42p-Ste20p complex to the effector Ste11p to modulate signal transduction			YCL032W	P25344		NP_009898	S000000537	0000161 // MAPK cascade involved in osmosensory signaling pathway // inferred from mutant phenotype /// 0000161 // MAPK cascade involved in osmosensory signaling pathway // inferred from physical interaction /// 0000750 // pheromone-dependent signal transduction involved in conjugation with cellular fusion // inferred from mutant phenotype /// 0000750 // pheromone-dependent signal transduction in…	0005737 // cytoplasm // inferred from direct assay	0005515 // protein binding // inferred from physical interaction /// 0019887 // protein kinase regulator activity // inferred from direct assay /// 0019887 // protein kinase regulator activity // inferred from physical interaction /// 0032093 // SAM domain binding // inferred from direct assay		IPR000159 // Ras-association // 4.0E-15 /// IPR015316 // Sterile alpha motif, Ste50p // 5.7E-40
1769986_at	NM_001180283	HBT1	851303	-1.69321	8.62075	-1.06896	8.20099	-1.3776	8.01482	-1.80998	8.57034	-2.33258	8.37578	-1.28873	7.96795	-1.21351	8.10844	-2.05473	8.47362	7.97005	8.15303	7.78707	8.24924	9.009	8.15303	7.78707	8.24924	9.009	Yeast_2 Array	Saccharomyces cerevisiae	2013-10-23	Affymetrix Proprietary Database	YDL223C	S. cerevisiae YDL223C /GEN=HBT1 /DB_XREF=GI:6319978 /SEG=NC_001136:-57266,60406 /DEF=Substrate of the Hub1p ubiquitin-like protein that localizes to the shmoo tip (mating projection); mutants are defective for mating projection formation, thereby implicating Hbt1p in polarized cell morphogenesis /NOTE=Hbt1p; go_component: shmoo tip [goid GO:0005937] [evidence IDA] [pmid 11923536]; go_function: mo…	YDL223C.S1	chrIV:57265-60406 (-) // 100.0 //	Shmoo tip protein, substrate of Hub1p ubiquitin-like protein; mutants are defective for mating projection formation, thereby implicating Hbt1p in polarized cell morphogenesis; HBT1 has a paralog, YNL195C, that arose from the whole genome duplication			YDL223C	Q07653		NP_010058	S000002382	0000746 // conjugation // inferred from electronic annotation /// 0000753 // cell morphogenesis involved in conjugation with cellular fusion // inferred from mutant phenotype /// 0008360 // regulation of cell shape // inferred from electronic annotation	0005737 // cytoplasm // inferred from electronic annotation /// 0005886 // plasma membrane // inferred from direct assay /// 0005937 // mating projection // inferred from direct assay
1769993_at	NM_001178534	PCH2	852484	1.70174	5.02985	1.67462	5.78794	1.44744	5.68846	2.84977	5.36343	2.46317	5.27125	-1.15695	6.06571	1.55689	5.73841	2.64942	5.31754	6.06663	6.17179	5.96146	5.42796	4.66095	6.17179	5.96146	5.42796	4.66095	Yeast_2 Array	Saccharomyces cerevisiae	2013-10-23	Affymetrix Proprietary Database	YBR186W	S. cerevisiae YBR186W /GEN=PCH2 /DB_XREF=GI:9755327 /SEG=NC_001134:+600510,602317 /DEF=Pachytene CHeckpoint /NOTE=Pch2p; go_component: nucleolus [goid GO:0005730] [evidence TAS] [pmid 11029058]; go_function: molecular_function unknown [goid GO:0005554] [evidence ND]; go_process: regulation of meiosis [goid GO:0040020] [evidence TAS] [pmid 11029058]	YBR186W.S1	chrII:600547-602355 (+) // 100.0 //	Nucleolar component of the pachytene checkpoint, which prevents chromosome segregation when recombination and chromosome synapsis are defective; also represses meiotic interhomolog recombination in the rDNA; required for meiotic double-stranded break formation			YBR186W	P38126		NP_009745	S000000390	0006200 // ATP catabolic process // /// 0007126 // meiosis // inferred from electronic annotation /// 0007131 // reciprocal meiotic recombination // inferred from mutant phenotype /// 0042138 // meiotic DNA double-strand break formation // inferred from genetic interaction /// 0042138 // meiotic DNA double-strand break formation // inferred from mutant phenotype /// 0051598 // meiotic recombinati…	0005634 // nucleus // inferred from electronic annotation /// 0005694 // chromosome // inferred from electronic annotation /// 0005730 // nucleolus // inferred from direct assay /// 0005730 // nucleolus // inferred from electronic annotation	0000166 // nucleotide binding // inferred from electronic annotation /// 0005524 // ATP binding // inferred from electronic annotation /// 0016887 // ATPase activity // not recorded /// 0017111 // nucleoside-triphosphatase activity // inferred from electronic annotation		IPR003959 // ATPase, AAA-type, core // 6.6E-36
1769997_at	NM_001178208	SEO1	851230	-1.85612	10.7145	-2.6714	9.54258	-2.21339	9.6876	-4.95844	9.9482	-4.10833	10.0994	1.20692	8.99472	-2.43164	9.61537	-4.51341	10.0241	8.99574	8.86007	9.13141	10.2777	11.17	8.86007	9.13141	10.2777	11.17	Yeast_2 Array	Saccharomyces cerevisiae	2013-10-23	Affymetrix Proprietary Database	YAL067C	S. cerevisiae YAL067C /GEN=SEO1 /DB_XREF=GI:6319250 /SEG=NC_001133:-7236,9017 /DEF=Putative permease, member of the allantoate transporter subfamily of the major facilitator superfamily; mutation confers resistance to ethionine sulfoxide /NOTE=Seo1p; go_component: membrane [goid GO:0016020] [evidence ISS] [pmid 9348664]; go_function: transporter activity [goid GO:0005215] [evidence ISS] [pmid 934…	YAL067C.S1	chrI:7235-9017 (-) // 100.0 //	Putative permease, member of the allantoate transporter subfamily of the major facilitator superfamily; mutation confers resistance to ethionine sulfoxide			YAL067C	P39709		NP_009333	S000000062	0006810 // transport // inferred from electronic annotation /// 0006810 // transport // inferred from sequence or structural similarity /// 0055085 // transmembrane transport // inferred from electronic annotation	0016020 // membrane // inferred from electronic annotation /// 0016020 // membrane // inferred from sequence or structural similarity /// 0016021 // integral to membrane // inferred from electronic annotation /// 0016021 // integral to membrane // not recorded	0005215 // transporter activity // inferred from sequence or structural similarity		IPR011701 // Major facilitator superfamily // 2.9E-26
1769998_at	NM_001182235	YLR346C	851060	2.70101	8.24311	1.61405	9.32992	1.25684	9.15438	4.35958	8.55387	3.39474	8.39293	-1.28421	9.49949	1.42429	9.24257	3.84703	8.47378	9.50121	9.68165	9.32077	8.99096	7.55746	9.68165	9.32077	8.99096	7.55746	Yeast_2 Array	Saccharomyces cerevisiae	2013-10-23	Affymetrix Proprietary Database	YLR346C	S. cerevisiae YLR346C /GEN=RPL26A /DB_XREF=GI:6323378 /SEG=NC_001144:-822287,822592 /DEF=Protein of unknown function; expression regulated by PDR1 /NOTE=Ylr346cp; go_component: mitochondrion [goid GO:0005739] [evidence IDA] [pmid 14562095]; go_function: molecular_function unknown [goid GO:0005554] [evidence ND]; go_process: biological_process unknown [goid GO:0000004] [evidence ND]	YLR346C.S1	chrXII:822286-822592 (-) // 100.0 //	Putative protein of unknown function found in mitochondria; expression is regulated by transcription factors involved in pleiotropic drug resistance, Pdr1p and Yrr1p; not an essential gene; YLR346C has a paralog, YGR035C, that arose from the whole genome duplication			YLR346C	Q06139		NP_013450	S000004338		0005739 // mitochondrion // inferred from direct assay /// 0005739 // mitochondrion // inferred from electronic annotation
1770001_at	NM_001180824	EMI2	852128	-1.1123	11.6621	-1.88144	11.1203	-2.04728	11.0566	-2.09272	11.1938	-2.27718	11.1297	-1.08814	10.6126	-1.96261	11.0885	-2.183	11.1618	10.6128	10.6737	10.5519	11.5856	11.7391	10.6737	10.5519	11.5856	11.7391	Yeast_2 Array	Saccharomyces cerevisiae	2013-10-23	Affymetrix Proprietary Database	YDR516C	S. cerevisiae YDR516C /GEN=EMI2 /DB_XREF=GI:6320724 /SEG=NC_001136:-1474962,1476464 /DEF=Non-essential protein of unknown function required for transcriptional induction of the early meiotic-specific transcription factor IME1, also required for sporulation /NOTE=Emi2p; go_component: cytoplasm [goid GO:0005737] [evidence IDA] [pmid 14562095]; go_function: molecular_function unknown [goid GO:000555…	YDR516C.S1	chrIV:1474966-1476469 (-) // 100.0 //	Non-essential protein of unknown function; required for transcriptional induction of the early meiotic-specific transcription factor IME1; required for sporulation; expression regulated by glucose-repression transcription factors Mig1/2p; EMI2 has a paralog, GLK1, that arose from the whole genome duplication; protein abundance increases in response to DNA replication stress			YDR516C	Q04409	EC:2.7.1.2	NP_010804	S000002924	0005975 // carbohydrate metabolic process // inferred from electronic annotation /// 0006096 // glycolysis // inferred from electronic annotation /// 0016310 // phosphorylation // inferred from electronic annotation /// 0030435 // sporulation resulting in formation of a cellular spore // inferred from electronic annotation /// 0030437 // ascospore formation // inferred from mutant phenotype /// 0…	0005737 // cytoplasm // inferred from direct assay /// 0005737 // cytoplasm // inferred from electronic annotation	0000166 // nucleotide binding // inferred from electronic annotation /// 0004340 // glucokinase activity // inferred from electronic annotation /// 0004396 // hexokinase activity // inferred from electronic annotation /// 0005524 // ATP binding // inferred from electronic annotation /// 0016301 // kinase activity // inferred from electronic annotation /// 0016740 // transferase activity // inferr…		IPR022672 // Hexokinase, N-terminal // 1.5E-67 /// IPR022673 // Hexokinase, C-terminal // 2.8E-85
1770008_at	NM_001179369	FAF1	854793	1.3037	7.6623	2.55452	8.50566	3.35823	8.686	3.33032	8.29595	4.37811	8.47184	1.31462	9.4043	2.92894	8.5963	3.81844	8.38436	9.40637	9.20905	9.60369	7.85599	7.47339	9.20905	9.60369	7.85599	7.47339	Yeast_2 Array	Saccharomyces cerevisiae	2013-10-23	Affymetrix Proprietary Database	YIL019W	S. cerevisiae YIL019W /GEN=HIS6 /DB_XREF=GI:6322170 /SEG=NC_001141:+315091,316131 /DEF=Protein required for pre-rRNA processing and 40S ribosomal subunit assembly /NOTE=Yil019wp	YIL019W.S1	chrIX:315090-316131 (+) // 100.0 //	Protein required for pre-rRNA processing and 40S ribosomal subunit assembly			YIL019W	P40546		NP_012245	S000001281	0000462 // maturation of SSU-rRNA from tricistronic rRNA transcript (SSU-rRNA, 5.8S rRNA, LSU-rRNA) // inferred from mutant phenotype /// 0042254 // ribosome biogenesis // inferred from electronic annotation	0005634 // nucleus // inferred from direct assay /// 0005634 // nucleus // inferred from electronic annotation /// 0005730 // nucleolus // inferred from direct assay /// 0005730 // nucleolus // inferred from electronic annotation /// 0005737 // cytoplasm // inferred from direct assay
1770013_at	NM_001179915	YFL052W	850492	-1.10982	7.37346	-4.48905	6.12036	-4.21837	6.17362	-4.98205	6.18307	-4.68164	6.23688	1.06417	5.17694	-4.35161	6.14705	-4.82951	6.21003	5.17713	5.13227	5.22199	7.29868	7.44901	5.13227	5.22199	7.29868	7.44901	Yeast_2 Array	Saccharomyces cerevisiae	2013-10-23	Affymetrix Proprietary Database	YFL052W	S. cerevisiae YFL052W /GEN=DAK2 /DB_XREF=GI:14318467 /SEG=NC_001138:+28232,29629 /DEF=Hypothetical ORF /NOTE=Yfl052wp; go_component: cellular_component unknown [goid GO:0008372] [evidence ND]; go_function: DNA binding [goid GO:0003677] [evidence ISS] [pmid 11353088]; go_process: biological_process unknown [goid GO:0000004] [evidence ND]	YFL052W.S1	chrVI:28231-29629 (+) // 100.0 //	Putative zinc cluster protein that contains a DNA binding domain; computational analysis suggests a role as a transcription factor; null mutant is sensitive to Calcofluor White, low osmolarity, and heat, suggesting a role for YFL052Wp in cell wall integrity			YFL052W	P43551		NP_116603	S000001842	0006351 // transcription, DNA-dependent // inferred from electronic annotation /// 0006355 // regulation of transcription, DNA-dependent // inferred from electronic annotation /// 0006357 // regulation of transcription from RNA polymerase II promoter // inferred from electronic annotation /// 0006366 // transcription from RNA polymerase II promoter // inferred from electronic annotation	0005634 // nucleus // inferred from electronic annotation	0000981 // sequence-specific DNA binding RNA polymerase II transcription factor activity // inferred from electronic annotation /// 0003677 // DNA binding // inferred from electronic annotation /// 0003677 // DNA binding // inferred from sequence or structural similarity /// 0003700 // sequence-specific DNA binding transcription factor activity // inferred from electronic annotation /// 0008270 /…		IPR001138 // Zn(2)-C6 fungal-type DNA-binding domain // 1.6E-4 /// IPR007219 // Transcription factor, fungi // 3.2E-19
1770032_at	NM_001183909	EEB1	856010	2.29078	9.57108	1.11978	10.2689	1.10189	10.2574	2.56518	9.64745	2.52419	9.63661	-1.01624	10.3393	1.1108	10.2632	2.5446	9.64203	10.3393	10.3509	10.3276	10.1877	8.99182	10.3509	10.3276	10.1877	8.99182	Yeast_2 Array	Saccharomyces cerevisiae	2013-10-23	Affymetrix Proprietary Database	YPL095C	S. cerevisiae YPL095C /GEN=PNG1 /DB_XREF=GI:6325162 /SEG=NC_001148:-368066,369436 /DEF=Hypothetical ORF /NOTE=Ypl095cp; go_component: cellular_component unknown [goid GO:0008372] [evidence ND]; go_function: molecular_function unknown [goid GO:0005554] [evidence ND]; go_process: biological_process unknown [goid GO:0000004] [evidence ND]	YPL095C.S1	chrXVI:368067-369438 (-) // 100.0 //	Acyl-coenzymeA:ethanol O-acyltransferase; responsible for the major part of medium-chain fatty acid ethyl ester biosynthesis during fermentation; possesses short-chain esterase activity; may be involved in lipid metabolism and detoxification; EEB1 has a paralog, EHT1, that arose from the whole genome duplication			YPL095C	D3YHF5 /// Q02891	EC:2.3.1.84 /// EC:3.1.1.-	NP_015230	S000006016	0051792 // medium-chain fatty acid biosynthetic process // inferred from direct assay /// 0051792 // medium-chain fatty acid biosynthetic process // inferred from mutant phenotype /// 0051793 // medium-chain fatty acid catabolic process // inferred from mutant phenotype		0004026 // alcohol O-acetyltransferase activity // inferred from electronic annotation /// 0004091 // carboxylesterase activity // inferred from electronic annotation /// 0016740 // transferase activity // inferred from electronic annotation /// 0016746 // transferase activity, transferring acyl groups // inferred from electronic annotation /// 0016787 // hydrolase activity // inferred from elect…		IPR000073 // Alpha/beta hydrolase fold-1 // 6.0E-26
1770040_at	NM_001181834	EMC6	850646	1.69415	11.2443	1.66234	11.992	1.51639	11.9276	2.81626	11.5933	2.56899	11.531	-1.09625	12.2978	1.58769	11.9598	2.68978	11.5622	12.2979	12.3642	12.2317	11.631	10.8704	12.3642	12.2317	11.631	10.8704	Yeast_2 Array	Saccharomyces cerevisiae	2013-10-23	Affymetrix Proprietary Database	YLL014W	S. cerevisiae YLL014W /GEN=BPT1 /DB_XREF=GI:6323015 /SEG=NC_001144:+121321,121647 /DEF=Hypothetical ORF /NOTE=Yll014wp; go_component: endoplasmic reticulum [goid GO:0005783] [evidence IDA] [pmid 14562095]; go_function: molecular_function unknown [goid GO:0005554] [evidence ND]; go_process: biological_process unknown [goid GO:0000004] [evidence ND]	YLL014W.S1	chrXII:121320-121647 (+) // 100.0 //	Member of conserved ER transmembrane complex; required for efficient folding of proteins in the ER; null mutant displays induction of the unfolded protein response; homologous to worm F33D4.7/EMC-6, fly CG11781, human TMEM93			YLL014W	Q12431		NP_013087	S000003937	0034975 // protein folding in endoplasmic reticulum // inferred from genetic interaction	0005783 // endoplasmic reticulum // inferred from direct assay /// 0005783 // endoplasmic reticulum // inferred from electronic annotation /// 0005789 // endoplasmic reticulum membrane // inferred from electronic annotation /// 0016020 // membrane // inferred from electronic annotation /// 0016021 // integral to membrane // inferred from electronic annotation /// 0016021 // integral to membrane /…
1770043_at	NM_001179301	NMD3	856575	-1.00995	10.4663	1.9884	10.9437	2.38	11.0669	1.96882	10.9512	2.35656	11.0745	1.19694	11.5797	2.17541	11.0055	2.15398	11.013	11.5804	11.4507	11.7101	10.4591	10.4734	11.4507	11.7101	10.4591	10.4734	Yeast_2 Array	Saccharomyces cerevisiae	2013-10-23	Affymetrix Proprietary Database	YHR170W	S. cerevisiae YHR170W /GEN=NMD3 /DB_XREF=GI:6321964 /SEG=NC_001140:+443827,445383 /DEF=putative Upf1p-interacting protein /NOTE=Nmd3p; go_component: cytosol [goid GO:0005829] [evidence IDA] [pmid 10022925]; go_component: cytosolic large ribosomal subunit (sensu Eukarya) [goid GO:0005842] [evidence IDA] [pmid 10022925]; go_function: RNA binding [goid GO:0003723] [evidence ISS] [pmid 10022925]; go_…	YHR170W.S1	chrVIII:443828-445385 (+) // 100.0 //	Protein involved in nuclear export of the large ribosomal subunit; acts as a Crm1p-dependent adapter protein for export of nascent ribosomal subunits through the nuclear pore complex			YHR170W	P38861		NP_012040	S000001213	0000055 // ribosomal large subunit export from nucleus // inferred from genetic interaction /// 0000055 // ribosomal large subunit export from nucleus // inferred from mutant phenotype /// 0006810 // transport // inferred from electronic annotation /// 0015031 // protein transport // inferred from electronic annotation	0005634 // nucleus // inferred from electronic annotation /// 0005654 // nucleoplasm // inferred from electronic annotation /// 0005737 // cytoplasm // inferred from electronic annotation /// 0005829 // cytosol // inferred from direct assay /// 0022625 // cytosolic large ribosomal subunit // inferred from direct assay	0043023 // ribosomal large subunit binding // inferred from direct assay		IPR007064 // NMD3 // 2.6E-75
1770054_at	NM_001183881	YPL067C	856038	-1.83161	9.87926	-1.23496	9.29887	-1.0636	9.40777	-2.26197	9.71885	-1.94809	9.83267	1.16112	9.25501	-1.14608	9.35348	-2.09917	9.77593	9.25564	9.14788	9.3634	9.45235	10.3255	9.14788	9.3634	9.45235	10.3255	Yeast_2 Array	Saccharomyces cerevisiae	2013-10-23	Affymetrix Proprietary Database	YPL067C	S. cerevisiae YPL067C /GEN=BTS1 /DB_XREF=GI:6325190 /SEG=NC_001148:-425246,425842 /DEF=Hypothetical ORF /NOTE=Ypl067cp; go_component: cytoplasm [goid GO:0005737] [evidence IDA] [pmid 14562095]; go_function: molecular_function unknown [goid GO:0005554] [evidence ND]; go_process: biological_process unknown [goid GO:0000004] [evidence ND]	YPL067C.S1	chrXVI:425247-425844 (-) // 100.0 //	Putative protein of unknown function; green fluorescent protein (GFP)-fusion protein localizes to the cytoplasm; YPL067C is not an essential gene			YPL067C	Q02754		NP_015258	S000005988		0005737 // cytoplasm // inferred from direct assay /// 0005737 // cytoplasm // inferred from electronic annotation			IPR022036 // Protein of unknown function DUF3605 // 3.8E-51
1770072_at	NM_001182504	PLB1	855020	-1.73585	11.7618	-1.58212	11.0348	-1.3481	11.1531	-2.74632	11.4143	-2.3401	11.5367	1.17359	10.8236	-1.46043	11.0941	-2.53509	11.4757	10.8243	10.7088	10.9397	11.3707	12.1663	10.7088	10.9397	11.3707	12.1663	Yeast_2 Array	Saccharomyces cerevisiae	2013-10-23	Affymetrix Proprietary Database	YMR008C	S. cerevisiae YMR008C /GEN=PLB1 /DB_XREF=GI:6323650 /SEG=NC_001145:-280590,282584 /DEF=Responsible for the production of the deacylation products of phosphatidylcholine and phosphatidylethanolamine but not phosphatidylinositol /NOTE=Plb1p; go_component: cell wall (sensu Fungi) [goid GO:0009277] [evidence IDA] [pmid 10383953]; go_function: lysophospholipase activity [goid GO:0004622] [evidence IMP…	YMR008C.S1	chrXIII:280589-282584 (-) // 100.0 //	Phospholipase B (lysophospholipase) involved in lipid metabolism; required for efficient acyl chain remodeling of newly synthesized phosphatidylethanolamine-derived phosphatidylcholine; required for deacylation of phosphatidylcholine and phosphatidylethanolamine but not phosphatidylinositol; PLB1 has a paralog, PLB3, that arose from the whole genome duplication			YMR008C	P39105	EC:3.1.1.5	NP_013721	S000004610	0006629 // lipid metabolic process // inferred from electronic annotation /// 0006650 // glycerophospholipid metabolic process // inferred from mutant phenotype /// 0008152 // metabolic process // inferred from electronic annotation /// 0009395 // phospholipid catabolic process // inferred from electronic annotation /// 0016042 // lipid catabolic process // inferred from electronic annotation ///…	0005886 // plasma membrane // inferred from direct assay /// 0005886 // plasma membrane // inferred from electronic annotation /// 0016020 // membrane // inferred from electronic annotation /// 0031225 // anchored to membrane // inferred from electronic annotation /// 0042597 // periplasmic space // inferred from direct assay	0004620 // phospholipase activity // inferred from electronic annotation /// 0004622 // lysophospholipase activity // inferred from electronic annotation /// 0004622 // lysophospholipase activity // inferred from mutant phenotype /// 0004622 // lysophospholipase activity // inferred from sequence or structural similarity /// 0016787 // hydrolase activity // inferred from electronic annotation		IPR002642 // Lysophospholipase, catalytic domain // 1.7E-233
1770073_s_at	NM_001182835 /// NM_001183811 /// NM_001184094	HSP32 /// HSP33 /// SNO4	854573 /// 855372 /// 855849	2.38014	9.65828	1.38403	10.5359	1.13915	10.3976	3.29418	9.87558	2.71134	9.74597	-1.21496	10.6315	1.25563	10.467	2.98859	9.81099	10.6325	10.7729	10.492	10.304	9.05299	10.7729	10.492	10.304	9.05299	Yeast_2 Array	Saccharomyces cerevisiae	2013-10-23	Affymetrix Proprietary Database	YMR322C	S. cerevisiae YMR322C /GEN=SNO4 /DB_XREF=GI:6323984 /SEG=NC_001145:-918364,919077 /DEF=Possible chaperone and cysteine protease with similarity to E. coli Hsp31 and S. cerevisiae Hsp31p, Hsp32p, and Hsp33p; member of the DJ-1/ThiJ/PfpI superfamily; may have a role in pyridoxine metabolism /NOTE=Sno4p; go_component: cellular_component unknown [goid GO:0008372] [evidence ND]; go_function: chaperone…	YMR322C.S1	chrXVI:11886-12600 (+) // 99.44 // /// chrXIII:918363-919077 (-) // 100.0 // /// chrXV:1078542-1079256 (-) // 98.88 //	Possible chaperone and cysteine protease, similar to bacterial Hsp31 and yeast Hsp31p, Hsp32p, and Hsp33p; DJ-1/ThiJ/PfpI superfamily member; predicted involvement in pyridoxine metabolism; induced by mild heat stress and copper deprivation /// Possible chaperone and cysteine protease, similar to bacterial Hsp31 and yeast Hsp31p, Hsp32p, and Hsp33p; DJ-1/ThiJ/PfpI superfamily member; predicted in…			YMR322C /// YOR391C /// YPL280W	Q08914 /// Q04902 /// Q08992	EC:3.2.-.-	NP_014055 /// NP_015036 /// NP_015043	S000004941 /// S000005918 /// S000006201	0006508 // proteolysis // inferred from electronic annotation /// 0006950 // response to stress // inferred from electronic annotation		0008233 // peptidase activity // inferred from electronic annotation /// 0008234 // cysteine-type peptidase activity // inferred from sequence or structural similarity /// 0016787 // hydrolase activity // inferred from electronic annotation /// 0051082 // unfolded protein binding // inferred from sequence or structural similarity		IPR002818 // ThiJ/PfpI // 8.6E-26 /// IPR002818 // ThiJ/PfpI // 1.2E-25 /// IPR002818 // ThiJ/PfpI // 9.4E-26
1770074_at	NM_001178489	YBR141C	852438	-1.6512	7.43761	1.85343	7.51658	2.09773	7.6003	1.12247	7.89106	1.27043	7.97895	1.13181	8.06366	1.9718	7.55855	1.19416	7.93513	8.06416	7.97484	8.15348	7.08465	7.80816	7.97484	8.15348	7.08465	7.80816	Yeast_2 Array	Saccharomyces cerevisiae	2013-10-23	Affymetrix Proprietary Database	YBR141C	S. cerevisiae YBR141C /GEN=IRA1 /DB_XREF=GI:6319617 /SEG=NC_001134:-526981,527994 /DEF=Hypothetical ORF /NOTE=Ybr141cp; go_component: nucleolus [goid GO:0005730] [evidence IDA] [pmid 14562095]; go_function: molecular_function unknown [goid GO:0005554] [evidence ND]; go_process: biological_process unknown [goid GO:0000004] [evidence ND]	YBR141C.S1	chrII:527018-528032 (-) // 100.0 //	Nucleolar S-adenosylmethionine-dependent rRNA methyltransferase; methylates adenine (m1A) of the large subunit (LSU) rRNA at position 2142; belongs to Rossmann fold superfamily; green fluorescent protein (GFP)-fusion protein localizes to the nucleolus; YBR141C is not an essential gene			YBR141C	P38278		NP_009699	S000000345	0032259 // methylation // inferred from electronic annotation	0005634 // nucleus // inferred from electronic annotation /// 0005730 // nucleolus // inferred from direct assay /// 0005730 // nucleolus // inferred from electronic annotation	0008168 // methyltransferase activity // inferred from electronic annotation /// 0008757 // S-adenosylmethionine-dependent methyltransferase activity // /// 0016433 // rRNA (adenine) methyltransferase activity // inferred from mutant phenotype /// 0016740 // transferase activity // inferred from electronic annotation		IPR021867 // Protein of unknown function DUF3321 // 1.7E-76
1770079_at	NM_001183238	YNR061C	855798	1.57435	9.70496	1.36309	10.2589	1.14119	10.1327	2.14598	9.91864	1.79663	9.79664	-1.19444	10.3558	1.24721	10.196	1.96355	9.85783	10.3566	10.4847	10.2284	10.0379	9.3831	10.4847	10.2284	10.0379	9.3831	Yeast_2 Array	Saccharomyces cerevisiae	2013-10-23	Affymetrix Proprietary Database	YNR061C	S. cerevisiae YNR061C /GEN=FRE4 /DB_XREF=GI:6324389 /SEG=NC_001146:-742878,743537 /DEF=Hypothetical ORF /NOTE=Ynr061cp; go_component: vacuole (sensu Fungi) [goid GO:0000324] [evidence IDA] [pmid 14562095]; go_function: molecular_function unknown [goid GO:0005554] [evidence ND]; go_process: biological_process unknown [goid GO:0000004] [evidence ND]	YNR061C.S1	chrXIV:742880-743540 (-) // 100.0 //	Protein of unknown function; relocalizes from vacuole to cytoplasm upon DNA replication stress			YNR061C	P53747		NP_014459	S000005344		0000324 // fungal-type vacuole // inferred from direct assay /// 0000329 // fungal-type vacuole membrane // inferred from direct assay /// 0005737 // cytoplasm // inferred from direct assay /// 0005773 // vacuole // inferred from electronic annotation /// 0005774 // vacuolar membrane // inferred from electronic annotation /// 0016020 // membrane // inferred from electronic annotation /// 0016021 …			IPR021128 // MARVEL-like domain // 2.3E-9
1770087_at	NM_001184076	FUM1	855866	-1.32693	11.4879	-1.89445	10.815	-1.92329	10.8036	-2.5138	11.0088	-2.55207	10.9972	-1.01523	10.353	-1.90882	10.8093	-2.53287	11.003	10.353	10.3639	10.3421	11.2857	11.6938	10.3639	10.3421	11.2857	11.6938	Yeast_2 Array	Saccharomyces cerevisiae	2013-10-23	Affymetrix Proprietary Database	YPL262W	S. cerevisiae YPL262W /GEN=FUM1 /DB_XREF=GI:6324993 /SEG=NC_001148:+47336,48802 /DEF=Fumarase, converts fumaric acid to L-malic acid in the TCA cycle; cytosolic and mitochondrial localization determined by the N-terminal mitochondrial targeting sequence and protein conformation /NOTE=Fum1p; go_component: cytosol [goid GO:0005829] [evidence IDA] [pmid 11585823]; go_component: mitochondrial matrix …	YPL262W.S1	chrXVI:47335-48802 (+) // 100.0 //	Fumarase, converts fumaric acid to L-malic acid in the TCA cycle; cytosolic and mitochondrial distribution determined by the N-terminal targeting sequence, protein conformation, and status of glyoxylate shunt; phosphorylated in mitochondria			YPL262W	P08417	EC:4.2.1.2	NP_015061	S000006183	0006099 // tricarboxylic acid cycle // inferred from electronic annotation /// 0006099 // tricarboxylic acid cycle // inferred from mutant phenotype /// 0006106 // fumarate metabolic process // inferred from electronic annotation /// 0006106 // fumarate metabolic process // inferred from mutant phenotype	0005737 // cytoplasm // inferred from electronic annotation /// 0005739 // mitochondrion // inferred from direct assay /// 0005739 // mitochondrion // inferred from electronic annotation /// 0005759 // mitochondrial matrix // inferred from direct assay /// 0005759 // mitochondrial matrix // inferred from electronic annotation /// 0005829 // cytosol // inferred from direct assay /// 0045239 // tri…	0003824 // catalytic activity // inferred from electronic annotation /// 0004333 // fumarate hydratase activity // inferred from direct assay /// 0004333 // fumarate hydratase activity // inferred from electronic annotation /// 0016829 // lyase activity // inferred from electronic annotation		IPR018951 // Fumarase C, C-terminal // 1.1E-24 /// IPR022761 // Fumarate lyase, N-terminal // 1.2E-121
1770106_at	NM_001181210	SLX9	852972	1.35551	9.21136	1.43591	9.69085	1.63104	9.77992	1.94639	9.46276	2.21089	9.54973	1.1359	10.0468	1.53037	9.73549	2.07443	9.50635	10.0473	9.95535	10.1392	9.43339	8.99455	9.95535	10.1392	9.43339	8.99455	Yeast_2 Array	Saccharomyces cerevisiae	2013-10-23	Affymetrix Proprietary Database	YGR081C	S. cerevisiae YGR081C /GEN=SLX9 /DB_XREF=GI:6321518 /SEG=NC_001139:-643150,643782 /DEF=Protein of unknown function; deletion mutant has synthetic fitness defect with an sgs1 deletion mutant /NOTE=Slx9p; go_component: nucleolus [goid GO:0005730] [evidence IDA] [pmid 14562095]; go_component: nucleus [goid GO:0005634] [evidence IDA] [pmid 14562095]; go_function: molecular_function unknown [goid GO:0…	YGR081C.S1	chrVII:643151-643784 (-) // 100.0 //	Protein required for pre-rRNA processing; associated with the 90S pre-ribosome and 43S small ribosomal subunit precursor; interacts with U3 snoRNA; deletion mutant has synthetic fitness defect with an sgs1 deletion mutant			YGR081C	P53251		NP_011595	S000003313	0000462 // maturation of SSU-rRNA from tricistronic rRNA transcript (SSU-rRNA, 5.8S rRNA, LSU-rRNA) // inferred from genetic interaction /// 0000462 // maturation of SSU-rRNA from tricistronic rRNA transcript (SSU-rRNA, 5.8S rRNA, LSU-rRNA) // inferred from mutant phenotype /// 0006364 // rRNA processing // inferred from electronic annotation /// 0042254 // ribosome biogenesis // inferred from el…	0005634 // nucleus // inferred from direct assay /// 0005634 // nucleus // inferred from electronic annotation /// 0005730 // nucleolus // inferred from direct assay /// 0005730 // nucleolus // inferred from electronic annotation /// 0030686 // 90S preribosome // inferred from direct assay /// 0030688 // preribosome, small subunit precursor // inferred from direct assay	0005515 // protein binding // inferred from physical interaction
1770118_at	NM_001183597	GAC1	854350	-1.32803	10.2623	-1.82262	9.61699	-2.01962	9.53923	-2.4205	9.81068	-2.68212	9.73136	-1.10808	9.11939	-1.91859	9.57819	-2.54795	9.7711	9.11969	9.19373	9.04566	10.0597	10.469	9.19373	9.04566	10.0597	10.469	Yeast_2 Array	Saccharomyces cerevisiae	2013-10-23	Affymetrix Proprietary Database	YOR178C	S. cerevisiae YOR178C /GEN=GAC1 /DB_XREF=GI:6324752 /SEG=NC_001147:-667860,670241 /DEF=Regulatory subunit for Glc7p (protein phosphatase I) for glycogen synthesis; regulatory role also predicted for glucose repression and ion homeostatis; potential Cdc28p substrate /NOTE=Gac1p; go_component: protein phosphatase type 1 complex [goid GO:0000164] [evidence IDA] [pmid 8289829]; go_function: protein p…	YOR178C.S1	chrXV:667860-670242 (-) // 100.0 //	Regulatory subunit for Glc7p type-1 protein phosphatase (PP1); tethers Glc7p to Gsy2p glycogen synthase, binds Hsf1p heat shock transcription factor, required for induction of some HSF-regulated genes under heat shock; GAC1 has a paralog, PIG1, that arose from the whole genome duplication			YOR178C	P28006		NP_014821	S000005704	0000122 // negative regulation of transcription from RNA polymerase II promoter // traceable author statement /// 0005977 // glycogen metabolic process // inferred from physical interaction /// 0005978 // glycogen biosynthetic process // inferred from electronic annotation /// 0007094 // mitotic spindle assembly checkpoint // inferred from mutant phenotype /// 0007126 // meiosis // inferred from …	0000164 // protein phosphatase type 1 complex // inferred from direct assay	0005198 // structural molecule activity // traceable author statement /// 0005515 // protein binding // inferred from electronic annotation /// 0008599 // protein phosphatase type 1 regulator activity // traceable author statement /// 0031072 // heat shock protein binding // inferred from direct assay		IPR005036 // Putative phosphatase regulatory subunit // 5.2E-29
1770122_at	NM_001183698	RFM1	854453	1.64843	8.36029	1.5381	9.03384	1.35963	8.94746	2.53544	8.65264	2.24125	8.56991	-1.13126	9.26036	1.44611	8.99076	2.38381	8.61138	9.26078	9.34975	9.17182	8.7286	8.00751	9.34975	9.17182	8.7286	8.00751	Yeast_2 Array	Saccharomyces cerevisiae	2013-10-23	Affymetrix Proprietary Database	YOR279C	S. cerevisiae YOR279C /GEN=RFM1 /DB_XREF=GI:6324853 /SEG=NC_001147:-843695,844627 /DEF=Repression Factor of MSE /NOTE=Rfm1p; go_component: histone deacetylase complex [goid GO:0000118] [evidence IPI] [pmid 12612074]; go_component: nucleus [goid GO:0005634] [evidence IPI] [pmid 11711434]; go_function: chaperone activity [goid GO:0003754] [evidence IGI,IMP,IPI] [pmid 12612074]; go_process: chromati…	YOR279C.S1	chrXV:843696-844629 (-) // 100.0 //	Component of the Sum1p-Rfm1p-Hst1p complex; Rfm1p tethers the Hst1p histone deacetylase to the DNA-binding protein Sum1p; complex is involved in transcriptional repression of middle sporulation genes and in initiation of DNA replication			YOR279C	Q12192		NP_014922	S000005805	0007070 // negative regulation of transcription from RNA polymerase II promoter during mitosis // inferred from mutant phenotype /// 0032298 // positive regulation of DNA-dependent DNA replication initiation // inferred from genetic interaction	0000118 // histone deacetylase complex // inferred from physical interaction /// 0005634 // nucleus // inferred from electronic annotation /// 0005634 // nucleus // inferred from physical interaction	0030674 // protein binding, bridging // inferred from physical interaction
1770125_at	NM_001180278	YDL218W	851308	-1.01513	8.02079	-3.12892	7.13987	-3.73328	6.9955	-3.17627	7.14952	-3.78978	7.00495	-1.19315	6.2356	-3.41777	7.06805	-3.46949	7.07761	6.2369	6.36429	6.10952	8.00996	8.03163	6.36429	6.10952	8.00996	8.03163	Yeast_2 Array	Saccharomyces cerevisiae	2013-10-23	Affymetrix Proprietary Database	YDL218W	S. cerevisiae YDL218W /GEN=DTD1 /DB_XREF=GI:6319983 /SEG=NC_001136:+66494,67447 /DEF=Hypothetical ORF /NOTE=Ydl218wp; go_component: cytoplasm [goid GO:0005737] [evidence IDA] [pmid 11914276]; go_function: molecular_function unknown [goid GO:0005554] [evidence ND]; go_process: biological_process unknown [goid GO:0000004] [evidence ND]	YDL218W.S1	chrIV:66493-67447 (+) // 100.0 //	Putative protein of unknown function; YDL218W transcription is regulated by Azf1p and induced by starvation and aerobic conditions; expression also induced in cells treated with the mycotoxin patulin			YDL218W	Q07629		NP_010063	S000002377		0005737 // cytoplasm // inferred from direct assay /// 0016020 // membrane // inferred from electronic annotation /// 0016021 // integral to membrane // inferred from electronic annotation /// 0016021 // integral to membrane // not recorded			IPR021128 // MARVEL-like domain // 4.0E-24
1770137_at	NM_001182442	YML083C	854891	1.48202	6.26093	-2.42096	5.87885	-2.43594	5.87389	-1.63355	5.61843	-1.64366	5.61368	-1.00619	5.27111	-2.42843	5.87637	-1.6386	5.61606	5.27111	5.27556	5.26666	6.55114	5.98357	5.27556	5.26666	6.55114	5.98357	Yeast_2 Array	Saccharomyces cerevisiae	2013-10-23	Affymetrix Proprietary Database	YML083C	S. cerevisiae YML083C /GEN=TUB1 /DB_XREF=GI:6323556 /SEG=NC_001145:-99794,101050 /DEF=Hypothetical ORF /NOTE=Yml083cp; go_component: cellular_component unknown [goid GO:0008372] [evidence ND]; go_function: molecular_function unknown [goid GO:0005554] [evidence ND]; go_process: biological_process unknown [goid GO:0000004] [evidence ND]	YML083C.S1	chrXIII:99793-101050 (-) // 100.0 //	Protein of unknown function; transcriptionally regulated by Upc2p via an upstream sterol response element; strong increase in transcript abundance during anaerobic growth compared to aerobic growth; cells deleted for YML083C do not exhibit growth defects in anerobic or anaerobic conditions			YML083C	Q04526		NP_013627	S000004548
1770142_at	NM_001178836	URA3	856692	1.61012	11.2843	-2.90551	10.8364	-2.49536	10.9536	-1.80453	10.5115	-1.5498	10.6252	1.16436	10.2035	-2.69264	10.8952	-1.67232	10.5685	10.2041	10.0943	10.3138	11.6331	10.9459	10.0943	10.3138	11.6331	10.9459	Yeast_2 Array	Saccharomyces cerevisiae	2013-10-23	Affymetrix Proprietary Database	YEL021W	S. cerevisiae YEL021W /GEN=URA3 /DB_XREF=GI:6320814 /SEG=NC_001137:+116167,116970 /DEF=orotidine-5'-phosphate decarboxylase /NOTE=Ura3p; go_component: cellular_component unknown [goid GO:0008372] [evidence ND]; go_function: orotidine-5'-phosphate decarboxylase activity [goid GO:0004590] [evidence IDA] [pmid 3311876]; go_process: pyrimidine base biosynthesis [goid GO:0019856] [evidence TAS] [pmid …	YEL021W.S1	chrV:116166-116970 (+) // 100.0 //	Orotidine-5'-phosphate (OMP) decarboxylase, catalyzes the sixth enzymatic step in the de novo biosynthesis of pyrimidines, converting OMP into uridine monophosphate (UMP); converts 5-FOA into 5-fluorouracil, a toxic compound			YEL021W	P03962	EC:4.1.1.23	NP_010893	S000000747	0006207 // 'de novo' pyrimidine nucleobase biosynthetic process // inferred from electronic annotation /// 0006207 // 'de novo' pyrimidine nucleobase biosynthetic process // inferred from mutant phenotype /// 0006221 // pyrimidine nucleotide biosynthetic process // inferred from electronic annotation /// 0006222 // UMP biosynthetic process // inferred from direct assay /// 0006222 // UMP biosynth…	0005829 // cytosol // inferred from direct assay	0003824 // catalytic activity // inferred from electronic annotation /// 0004590 // orotidine-5'-phosphate decarboxylase activity // inferred from direct assay /// 0004590 // orotidine-5'-phosphate decarboxylase activity // inferred from electronic annotation /// 0004590 // orotidine-5'-phosphate decarboxylase activity // inferred from mutant phenotype /// 0016829 // lyase activity // inferred fr…		IPR001754 // Orotidine 5'-phosphate decarboxylase domain // 3.8E-75
1770150_at	NM_001182945	YAF9	855616	1.4445	9.46636	2.06077	10.2437	1.81144	10.1549	2.97678	9.96064	2.61662	9.8743	-1.13765	10.6851	1.93209	10.1994	2.79089	9.91756	10.6855	10.7785	10.5925	9.73536	9.2048	10.7785	10.5925	9.73536	9.2048	Yeast_2 Array	Saccharomyces cerevisiae	2013-10-23	Affymetrix Proprietary Database	YNL107W	S. cerevisiae YNL107W /GEN=YAF9 /DB_XREF=GI:6324222 /SEG=NC_001146:+420098,420778 /DEF=Yeast homolog of the human leukemogenic protein AF9; member of a yeast chromatin modifying complex /NOTE=Yaf9p; go_component: SWR1 complex [goid GO:0000812] [evidence IPI] [pmid 14690608]; go_component: cytoplasm [goid GO:0005737] [evidence IDA] [pmid 14562095]; go_component: nucleus [goid GO:0005634] [evidence…	YNL107W.S1	chrXIV:420099-420780 (+) // 100.0 //	Subunit of both the NuA4 histone H4 acetyltransferase complex and the SWR1 complex, may function to antagonize silencing near telomeres; interacts directly with Swc4p, has homology to human leukemogenic protein AF9, contains a YEATS domain			YNL107W	P53930		NP_014292	S000005051	0006281 // DNA repair // inferred from direct assay /// 0006281 // DNA repair // inferred from electronic annotation /// 0006338 // chromatin remodeling // inferred from direct assay /// 0006338 // chromatin remodeling // inferred from genetic interaction /// 0006338 // chromatin remodeling // inferred from physical interaction /// 0006348 // chromatin silencing at telomere // inferred from mutan…	0000812 // Swr1 complex // inferred from direct assay /// 0005634 // nucleus // inferred from direct assay /// 0005634 // nucleus // inferred from electronic annotation /// 0005737 // cytoplasm // inferred from direct assay /// 0005737 // cytoplasm // inferred from electronic annotation /// 0035267 // NuA4 histone acetyltransferase complex // inferred from physical interaction	0005515 // protein binding // inferred from physical interaction		IPR005033 // YEATS // 6.7E-35
1770157_at	NM_001180669	BCP1	851963	1.25793	9.10898	3.05065	10.0484	3.28863	10.0983	3.8375	9.86748	4.13687	9.91647	1.07801	10.9392	3.16741	10.0734	3.98437	9.892	10.9393	10.8851	10.9935	9.27601	8.94496	10.8851	10.9935	9.27601	8.94496	Yeast_2 Array	Saccharomyces cerevisiae	2013-10-23	Affymetrix Proprietary Database	YDR361C	S. cerevisiae YDR361C /GEN=BCP1 /DB_XREF=GI:6320568 /SEG=NC_001136:-1195400,1196251 /DEF=Hypothetical ORF /NOTE=Bcp1p; go_component: cytoplasm [goid GO:0005737] [evidence IDA] [pmid 14562095]; go_component: nucleus [goid GO:0005634] [evidence IDA] [pmid 14562095]; go_function: molecular_function unknown [goid GO:0005554] [evidence ND]; go_process: biological_process unknown [goid GO:0000004] [evi…	YDR361C.S1	chrIV:1195404-1196256 (-) // 100.0 //	Essential protein involved in nuclear export of Mss4p, which is a lipid kinase that generates phosphatidylinositol 4,5-biphosphate and plays a role in actin cytoskeleton organization and vesicular transport			YDR361C	Q06338		NP_010648	S000002769	0000055 // ribosomal large subunit export from nucleus // inferred from mutant phenotype /// 0006611 // protein export from nucleus // inferred from mutant phenotype /// 0006810 // transport // inferred from electronic annotation /// 0015031 // protein transport // inferred from electronic annotation	0005634 // nucleus // inferred from direct assay /// 0005634 // nucleus // inferred from electronic annotation /// 0005737 // cytoplasm // inferred from direct assay /// 0005737 // cytoplasm // inferred from electronic annotation			IPR025602 // BCP1 family // 7.3E-53
1770162_x_at	NM_001178649 /// NM_001184458	PAU24 /// PAU9	852163 /// 852603	-1.62748	6.66646	-1.18297	6.202	-1.33105	6.11463	-1.92526	6.53745	-2.16626	6.44536	-1.12518	5.9963	-1.25483	6.15847	-2.04221	6.49157	5.9969	6.08198	5.91183	6.3244	7.02703	6.08198	5.91183	6.3244	7.02703	Yeast_2 Array	Saccharomyces cerevisiae	2013-10-23	Affymetrix Proprietary Database	YBR301W	S. cerevisiae YBR301W /GEN=DAN3 /DB_XREF=GI:6319777 /SEG=NC_001134:+809013,809375 /DEF=delayed anaerobic gene /NOTE=Dan3p; go_component: cell wall (sensu Fungi) [goid GO:0009277] [evidence ISS] [pmid 11292809]; go_function: molecular_function unknown [goid GO:0005554] [evidence ND]; go_process: biological_process unknown [goid GO:0000004] [evidence ND]	YBR301W.S1	chrII:809050-809413 (+) // 100.0 // /// chrIV:1523234-1523597 (+) // 95.32 // /// chrV:63727-64090 (+) // 95.32 // /// chrVII:1080312-1080675 (+) // 98.9 // /// chrXII:1062916-1063279 (+) // 94.21 // /// chrXIV:781917-782280 (+) // 95.32 // /// chrI:1806-2169 (-) // 94.77 // /// chrII:7604-7968 (-) // 95.32 // /// chrIX:8792-9155 (-) // 95.59 // /// chrVII:6289-6652 (-) // 94.49 // /// chrVIII:11…	Cell wall mannoprotein with similarity to Tir1p, Tir2p, Tir3p, and Tir4p; member of the seripauperin multigene family encoded mainly in subtelomeric regions; expressed under anaerobic conditions, completely repressed during aerobic growth /// Cell wall mannoprotein with similarity to Tir1p, Tir2p, Tir3p, and Tir4p; member of the seripauperin multigene family encoded mainly in subtelomeric regions…			YBR301W	P38155		NP_009860 /// NP_076873	S000000505	0006950 // response to stress // inferred from electronic annotation	0005576 // extracellular region // inferred from electronic annotation /// 0005618 // cell wall // inferred from electronic annotation /// 0009277 // fungal-type cell wall // inferred from sequence or structural similarity			IPR000992 // Stress-induced protein SRP1/TIP1 // 1.2E-32
1770166_at	NM_001179227	YHR097C	856497	-2.23935	10.4843	-1.31063	9.72183	-1.57228	9.58694	-2.93497	10.276	-3.52089	10.1334	-1.19964	9.39644	-1.43551	9.65462	-3.21461	10.205	9.39736	9.52866	9.26606	9.91892	11.082	9.52866	9.26606	9.91892	11.082	Yeast_2 Array	Saccharomyces cerevisiae	2013-10-23	Affymetrix Proprietary Database	YHR097C	S. cerevisiae YHR097C /GEN=HXT5 /DB_XREF=GI:6321889 /SEG=NC_001140:-297387,298611 /DEF=Hypothetical ORF /NOTE=Yhr097cp; go_component: cytoplasm [goid GO:0005737] [evidence IDA] [pmid 14562095]; go_component: nucleus [goid GO:0005634] [evidence IDA] [pmid 14562095]; go_function: molecular_function unknown [goid GO:0005554] [evidence ND]; go_process: biological_process unknown [goid GO:0000004] [ev…	YHR097C.S1	chrVIII:297387-298612 (-) // 100.0 //	Putative protein of unknown function; green fluorescent protein (GFP)-fusion protein localizes to the cytoplasm and the nucleus; YHR097C has a paralog, PAL1, that arose from the whole genome duplication			YHR097C	P38809		NP_011965	S000001139		0005634 // nucleus // inferred from direct assay /// 0005634 // nucleus // inferred from electronic annotation /// 0005737 // cytoplasm // inferred from direct assay /// 0005737 // cytoplasm // inferred from electronic annotation			IPR013226 // Pal1 cell morphology // 1.2E-58
1770167_at	NM_001181119	HXK2	852639	1.18819	12.7676	-2.4756	12.2212	-2.34573	12.2622	-2.0835	12.1028	-1.9742	12.1433	1.05536	11.6236	-2.40979	12.2417	-2.02812	12.1231	11.6237	11.5848	11.6626	12.8926	12.6439	11.5848	11.6626	12.8926	12.6439	Yeast_2 Array	Saccharomyces cerevisiae	2013-10-23	Affymetrix Proprietary Database	YGL253W	S. cerevisiae YGL253W /GEN=HXK2 /DB_XREF=GI:6321184 /SEG=NC_001139:+23935,25395 /DEF=Hexokinase isoenzyme 2, catalyzes phosphorylation of glucose in the cytosol, predominate hexokinase during growth on glucose, functions in the nucleus to repress expression of HXK1 and GLK1 and to induce expression of its own gene /NOTE=Hxk2p; go_component: cytosol [goid GO:0005829] [evidence TAS] [pmid 12007644]…	YGL253W.S1	chrVII:23934-25395 (+) // 100.0 //	Hexokinase isoenzyme 2; catalyzes phosphorylation of glucose in the cytosol; predominant hexokinase during growth on glucose; functions in the nucleus to repress expression of HXK1 and GLK1 and to induce expression of its own gene; phosphorylation/dephosphorylation at serine-14 by protein kinase Snf1p and protein phosphatase Glc7p-Reg1p regulates nucleocytoplasmic shuttling of Hxk2p; HXK2 has a p…			YGL253W	P04807	EC:2.7.1.1 /// EC:2.7.1.4	NP_011261	S000003222	0001302 // replicative cell aging // inferred from mutant phenotype /// 0005975 // carbohydrate metabolic process // inferred from electronic annotation /// 0006000 // fructose metabolic process // inferred from mutant phenotype /// 0006006 // glucose metabolic process // inferred from mutant phenotype /// 0006013 // mannose metabolic process // inferred from direct assay /// 0006096 // glycolysi…	0005634 // nucleus // inferred from direct assay /// 0005739 // mitochondrion // inferred from direct assay /// 0005829 // cytosol // inferred from direct assay	0000166 // nucleotide binding // inferred from electronic annotation /// 0003824 // catalytic activity // inferred from electronic annotation /// 0004396 // hexokinase activity // inferred from direct assay /// 0004396 // hexokinase activity // inferred from electronic annotation /// 0004396 // hexokinase activity // inferred from mutant phenotype /// 0005524 // ATP binding // inferred from elect…		IPR022672 // Hexokinase, N-terminal // 8.1E-87 /// IPR022673 // Hexokinase, C-terminal // 1.2E-98
1770173_at	NM_001180289	SSB1	851369	-1.43735	12.7825	-1.40978	12.2732	-1.21409	12.3827	-2.02635	12.5271	-1.74508	12.6388	1.16118	12.1353	-1.30828	12.3281	-1.88046	12.5831	12.1358	12.028	12.2436	12.5235	13.0469	12.028	12.2436	12.5235	13.0469	Yeast_2 Array	Saccharomyces cerevisiae	2013-10-23	Affymetrix Proprietary Database	YDL229W	S. cerevisiae YDL229W /GEN=SSB1 /DB_XREF=GI:6319972 /SEG=NC_001136:+44066,45907 /DEF=Stress-Seventy Subfamily B; involved in translation, perhaps by guiding the nascent chain through the ribosome /NOTE=Ssb1p; go_component: polysome [goid GO:0005844] [evidence TAS] [pmid 8336673]; go_component: soluble fraction [goid GO:0005625] [evidence IDA] [pmid 11746603]; go_function: ATPase activity [goid GO…	YDL229W.S1	chrIV:44065-45907 (+) // 100.0 // /// chrXIV:252059-253901 (+) // 97.39 //	Cytoplasmic ATPase that is a ribosome-associated molecular chaperone; functions with J-protein partner Zuo1p; may be involved in folding of newly-made polypeptide chains; member of the HSP70 family; interacts with phosphatase subunit Reg1p; SSB1 has a paralog, SSB2, that arose from the whole genome duplication			YDL229W	P11484 /// E9P9V5		NP_010052	S000002388	0000054 // ribosomal subunit export from nucleus // inferred from genetic interaction /// 0002181 // cytoplasmic translation // inferred from mutant phenotype /// 0002181 // cytoplasmic translation // inferred from physical interaction /// 0006200 // ATP catabolic process // inferred from direct assay /// 0006364 // rRNA processing // inferred from genetic interaction /// 0006412 // translation /…	0005737 // cytoplasm // inferred from direct assay /// 0005737 // cytoplasm // inferred from electronic annotation /// 0005844 // polysome // inferred from direct assay /// 0005886 // plasma membrane // inferred from direct assay	0000166 // nucleotide binding // inferred from electronic annotation /// 0005515 // protein binding // inferred from physical interaction /// 0005516 // calmodulin binding // inferred from direct assay /// 0005516 // calmodulin binding // not recorded /// 0005524 // ATP binding // inferred from electronic annotation /// 0016887 // ATPase activity // inferred from direct assay /// 0051082 // unfol…		IPR013126 // Heat shock protein 70 family // 1.6E-235
1770179_at	NM_001181541	PRM10	853336	-1.19001	7.77721	-1.83245	7.20261	-1.67368	7.27174	-2.18063	7.31976	-1.99169	7.39001	1.09486	6.84402	-1.75127	7.23726	-2.08402	7.35497	6.84434	6.77896	6.90971	7.65274	7.90371	6.77896	6.90971	7.65274	7.90371	Yeast_2 Array	Saccharomyces cerevisiae	2013-10-23	Affymetrix Proprietary Database	YJL108C	S. cerevisiae YJL108C /GEN=PRM10 /DB_XREF=GI:6322353 /SEG=NC_001142:-217622,218773 /DEF=Pheromone-regulated protein, predicted to have 5 transmembrane segments /NOTE=Prm10p; go_component: integral to membrane [goid GO:0016021] [evidence ISS] [pmid 11062271]; go_function: molecular_function unknown [goid GO:0005554] [evidence ND]; go_process: conjugation with cellular fusion [goid GO:0000747] [evi…	YJL108C.S1	chrX:217700-218852 (-) // 100.0 //	Pheromone-regulated protein, proposed to be involved in mating; predicted to have 5 transmembrane segments; induced by treatment with 8-methoxypsoralen and UVA irradiation			YJL108C	P42946		NP_012427	S000003644		0016020 // membrane // inferred from electronic annotation /// 0016021 // integral to membrane // inferred from electronic annotation /// 0016021 // integral to membrane // not recorded /// 0016021 // integral to membrane // inferred from sequence or structural similarity			IPR010619 // Domain of unknown function DUF1212 // 1.6E-33 /// IPR024528 // Domain of unknown function DUF3815 // 2.1E-25
1770182_at	NM_001179288	REC104	856562	1.64302	6.86596	1.8245	7.65495	1.5067	7.52336	2.99769	7.26602	2.47553	7.14112	-1.21093	7.96172	1.658	7.58944	2.72413	7.20384	7.96292	8.10098	7.82486	7.23347	6.51712	8.10098	7.82486	7.23347	6.51712	Yeast_2 Array	Saccharomyces cerevisiae	2013-10-23	Affymetrix Proprietary Database	YHR157W	S. cerevisiae YHR157W /GEN=REC104 /DB_XREF=GI:6321951 /SEG=NC_001140:+412908,413456 /DEF=meiosis-specific recombination gene, dispensable for mitotic recombination and axial elements in meiosis, required for tripartite synaptonemal complexes, meiotic recombination and spore viability; classified as an early recombination gene /NOTE=Rec104p; go_component: nucleus [goid GO:0005634] [evidence IC] [p…	YHR157W.S1	chrVIII:412909-413458 (+) // 100.0 //	Protein involved in early stages of meiotic recombination; required for meiotic crossing over; forms a complex with Rec102p and Spo11p necessary during the initiation of recombination			YHR157W	P33323		NP_012027	S000001200	0006351 // transcription, DNA-dependent // inferred from electronic annotation /// 0006355 // regulation of transcription, DNA-dependent // inferred from electronic annotation /// 0007126 // meiosis // inferred from electronic annotation /// 0007131 // reciprocal meiotic recombination // inferred from mutant phenotype /// 0042138 // meiotic DNA double-strand break formation // traceable author st…	0000794 // condensed nuclear chromosome // inferred from direct assay
1770191_at	NM_001179032	MAG1	856885	1.6978	10.1802	2.86976	11.3041	2.08096	11.0852	4.87229	10.8881	3.53306	10.6772	-1.37905	11.856	2.44374	11.1952	4.14899	10.7832	11.8583	12.0901	11.6264	10.5692	9.80552	12.0901	11.6264	10.5692	9.80552	Yeast_2 Array	Saccharomyces cerevisiae	2013-10-23	Affymetrix Proprietary Database	YER142C	S. cerevisiae YER142C /GEN=MAG1 /DB_XREF=GI:6320990 /SEG=NC_001137:-455141,456031 /DEF=3-methyladenine DNA glycosylase /NOTE=Mag1p; go_component: nucleus [goid GO:0005634] [evidence IC] [pmid 2265619]; go_function: alkylbase DNA N-glycosylase activity [goid GO:0003905] [evidence IDA] [pmid 2682633]; go_process: DNA dealkylation [goid GO:0006307] [evidence IEP,IGI,ISS] [pmid 2265620]	YER142C.S1	chrV:455140-456031 (-) // 100.0 //	3-methyl-adenine DNA glycosylase; involved in protecting DNA against alkylating agents; initiates base excision repair by removing damaged bases to create abasic sites that are subsequently repaired; protein abundance increases in response to DNA replication stress			YER142C	P22134	EC:3.2.2.21	NP_011069	S000000944	0006281 // DNA repair // inferred from electronic annotation /// 0006284 // base-excision repair // inferred from electronic annotation /// 0006285 // base-excision repair, AP site formation // inferred from genetic interaction /// 0006285 // base-excision repair, AP site formation // inferred from mutant phenotype /// 0006307 // DNA dealkylation involved in DNA repair // inferred from expression…	0005634 // nucleus // inferred by curator /// 0005634 // nucleus // inferred from electronic annotation	0003677 // DNA binding // inferred from electronic annotation /// 0003824 // catalytic activity // inferred from electronic annotation /// 0003905 // alkylbase DNA N-glycosylase activity // inferred from direct assay /// 0003905 // alkylbase DNA N-glycosylase activity // inferred from electronic annotation /// 0008725 // DNA-3-methyladenine glycosylase activity // inferred from electronic annotat…		IPR003265 // HhH-GPD domain // 7.5E-15
1770202_at	NM_001178994	SSA4	856840	1.55228	10.8276	1.94074	11.6179	1.24846	11.3084	3.01258	11.2825	1.93796	10.9819	-1.55451	11.7835	1.55658	11.4642	2.41625	11.1332	11.7878	12.106	11.4696	11.1494	10.515	12.106	11.4696	11.1494	10.515	Yeast_2 Array	Saccharomyces cerevisiae	2013-10-23	Affymetrix Proprietary Database	YER103W	S. cerevisiae YER103W /GEN=SSA4 /DB_XREF=GI:6320950 /SEG=NC_001137:+364585,366513 /DEF=member of 70 kDa heat shock protein family /NOTE=Ssa4p; go_component: cytoplasm [goid GO:0005737] [evidence IDA] [pmid 11279056]; go_component: nucleus [goid GO:0005634] [evidence IDA] [pmid 11279056]; go_function: chaperone activity [goid GO:0003754] [evidence TAS] [pmid 11279056]; go_function: heat shock prot…	YER103W.S1	chrV:364584-366513 (+) // 100.0 //	Heat shock protein that is highly induced upon stress; plays a role in SRP-dependent cotranslational protein-membrane targeting and translocation; member of the HSP70 family; cytoplasmic protein that concentrates in nuclei upon starvation; SSA4 has a paralog, SSA3, that arose from the whole genome duplication			YER103W	P22202		NP_011029	S000000905	0006200 // ATP catabolic process // inferred from sequence or structural similarity /// 0006457 // protein folding // inferred from genetic interaction /// 0006616 // SRP-dependent cotranslational protein targeting to membrane, translocation // inferred from mutant phenotype /// 0006950 // response to stress // inferred from direct assay /// 0006950 // response to stress // inferred from electron…	0005634 // nucleus // inferred from direct assay /// 0005737 // cytoplasm // inferred from direct assay /// 0005737 // cytoplasm // inferred from electronic annotation	0000166 // nucleotide binding // inferred from electronic annotation /// 0005524 // ATP binding // inferred from electronic annotation /// 0016887 // ATPase activity // inferred from sequence or structural similarity /// 0051082 // unfolded protein binding // inferred from genetic interaction /// 0051082 // unfolded protein binding // inferred from sequence or structural similarity		IPR013126 // Heat shock protein 70 family // 3.2E-271
1770207_at	NM_001178330	MRP21	852188	1.78293	10.7281	1.18305	11.274	-1.03264	11.1302	2.10929	10.8442	1.72657	10.7058	-1.22167	11.2505	1.07035	11.2023	1.90836	10.7752	11.2515	11.3959	11.107	11.1534	10.3191	11.3959	11.107	11.1534	10.3191	Yeast_2 Array	Saccharomyces cerevisiae	2013-10-23	Affymetrix Proprietary Database	YBL090W	S. cerevisiae YBL090W /GEN=MRP21 /DB_XREF=GI:6319381 /SEG=NC_001134:+48822,49355 /DEF=Mitochondrial ribosomal protein of the large subunit; MRP21 exhibits genetic interactions with mutations in the COX2 and COX3 mRNA 5'-untranslated leader sequences /NOTE=Mrp21p; go_component: mitochondrial small ribosomal subunit [goid GO:0005763] [evidence IDA] [pmid 9528754]; go_function: structural constituen…	YBL090W.S1	chrII:48821-49355 (+) // 100.0 //	Mitochondrial ribosomal protein of the small subunit; MRP21 exhibits genetic interactions with mutations in the COX2 and COX3 mRNA 5'-untranslated leader sequences			YBL090W	P38175		NP_009463	S000000186	0006412 // translation // inferred from electronic annotation /// 0032543 // mitochondrial translation // inferred from mutant phenotype /// 0070124 // mitochondrial translational initiation // inferred from genetic interaction	0005622 // intracellular // inferred from electronic annotation /// 0005739 // mitochondrion // inferred from direct assay /// 0005739 // mitochondrion // inferred from electronic annotation /// 0005763 // mitochondrial small ribosomal subunit // inferred from direct assay /// 0005840 // ribosome // inferred from electronic annotation /// 0030529 // ribonucleoprotein complex // inferred from elec…	0003735 // structural constituent of ribosome // inferred from direct assay /// 0003735 // structural constituent of ribosome // inferred from electronic annotation		IPR001911 // Ribosomal protein S21 // 9.6E-13
1770209_at	NM_001179154	MAS2	856419	-1.75937	10.3647	-1.23548	9.81145	-1.21114	9.82601	-2.17368	10.2048	-2.13085	10.22	1.0201	9.67444	-1.22325	9.81873	-2.15216	10.2124	9.67445	9.66009	9.6888	9.96517	10.7802	9.66009	9.6888	9.96517	10.7802	Yeast_2 Array	Saccharomyces cerevisiae	2013-10-23	Affymetrix Proprietary Database	YHR024C	S. cerevisiae YHR024C /GEN=MAS2 /DB_XREF=GI:6321813 /SEG=NC_001140:-157736,159184 /DEF=53 kDa subunit of the mitochondrial processing protease /NOTE=Mas2p; go_component: mitochondrial processing peptidase complex [goid GO:0017087] [evidence IDA] [pmid 2905264]; go_function: mitochondrial processing peptidase activity [goid GO:0004240] [evidence IDA] [pmid 3061808]; go_process: mitochondrial proce…	YHR024C.S1	chrVIII:157736-159185 (-) // 100.0 //	Larger subunit of the mitochondrial processing protease (MPP), essential processing enzyme that cleaves the N-terminal targeting sequences from mitochondrially imported proteins			YHR024C	P11914	EC:3.4.24.64	NP_011889	S000001066	0006508 // proteolysis // inferred from electronic annotation /// 0006627 // protein processing involved in protein targeting to mitochondrion // inferred from mutant phenotype	0005739 // mitochondrion // inferred from direct assay /// 0005739 // mitochondrion // inferred from electronic annotation /// 0005759 // mitochondrial matrix // inferred from electronic annotation /// 0017087 // mitochondrial processing peptidase complex // inferred from direct assay	0003824 // catalytic activity // inferred from electronic annotation /// 0004222 // metalloendopeptidase activity // inferred from direct assay /// 0004222 // metalloendopeptidase activity // inferred from electronic annotation /// 0005515 // protein binding // inferred from physical interaction /// 0008233 // peptidase activity // inferred from electronic annotation /// 0008237 // metallopeptida…		IPR007863 // Peptidase M16, C-terminal domain // 2.0E-45 /// IPR011765 // Peptidase M16, N-terminal // 1.0E-43
1770221_at	NM_001181715	CDC8	853520	1.55483	9.17071	2.25441	10.0639	1.8037	9.91097	3.50524	9.7206	2.80446	9.57286	-1.24988	10.5052	2.01651	9.98774	3.13533	9.64701	10.5065	10.6674	10.3456	9.49462	8.85786	10.6674	10.3456	9.49462	8.85786	Yeast_2 Array	Saccharomyces cerevisiae	2013-10-23	Affymetrix Proprietary Database	YJR057W	S. cerevisiae YJR057W /GEN=CDC8 /DB_XREF=GI:6322517 /SEG=NC_001142:+543976,544626 /DEF=Thymidylate and uridylate kinase, functions in de novo biosynthesis of pyrimidine deoxyribonucleotides; converts dTMP to dTDP and dUMP to dUTP; essential for mitotic and meiotic DNA replication; homologous to S. pombe Tmp1p /NOTE=Cdc8p; go_component: cytoplasm [goid GO:0005737] [evidence IDA] [pmid 6094555]; go…	YJR057W.S1	chrX:544054-544705 (+) // 100.0 //	Thymidylate and uridylate kinase, functions in de novo biosynthesis of pyrimidine deoxyribonucleotides; converts dTMP to dTDP and dUMP to dUTP; essential for mitotic and meiotic DNA replication; homologous to S. pombe Tmp1p			YJR057W	P00572		NP_012591	S000003818	0006227 // dUDP biosynthetic process // inferred from direct assay /// 0006233 // dTDP biosynthetic process // inferred from direct assay /// 0006233 // dTDP biosynthetic process // inferred from electronic annotation /// 0006235 // dTTP biosynthetic process // inferred from direct assay /// 0006235 // dTTP biosynthetic process // inferred from electronic annotation /// 0009165 // nucleotide bios…	0005634 // nucleus // inferred from direct assay /// 0005737 // cytoplasm // inferred from direct assay	0000166 // nucleotide binding // inferred from electronic annotation /// 0004798 // thymidylate kinase activity // inferred from direct assay /// 0004798 // thymidylate kinase activity // inferred from electronic annotation /// 0005515 // protein binding // inferred from physical interaction /// 0005524 // ATP binding // inferred from electronic annotation /// 0009041 // uridylate kinase activity…
1770227_at	NM_001184030	YPL216W	855885	1.41686	7.57026	1.57665	8.1476	1.4127	8.07116	2.23389	7.88157	2.0016	7.80763	-1.11606	8.40307	1.49243	8.10947	2.11456	7.84469	8.40344	8.48265	8.32424	7.82578	7.32309	8.48265	8.32424	7.82578	7.32309	Yeast_2 Array	Saccharomyces cerevisiae	2013-10-23	Affymetrix Proprietary Database	YPL216W	S. cerevisiae YPL216W /GEN=BMS1 /DB_XREF=GI:6325040 /SEG=NC_001148:+143820,147128 /DEF=Hypothetical ORF /NOTE=Ypl216wp; go_component: cellular_component unknown [goid GO:0008372] [evidence ND]; go_function: molecular_function unknown [goid GO:0005554] [evidence ND]; go_process: biological_process unknown [goid GO:0000004] [evidence ND]	YPL216W.S1	chrXVI:143819-147128 (+) // 100.0 //	Putative protein of unknown function; not an essential gene; YPL216W has a paralog, ITC1, that arose from the whole genome duplication			YPL216W	Q08964		NP_015108	S000006137	0006351 // transcription, DNA-dependent // inferred from electronic annotation /// 0006355 // regulation of transcription, DNA-dependent // inferred from electronic annotation /// 0016568 // chromatin modification // inferred from electronic annotation	0005634 // nucleus // inferred from electronic annotation			IPR004022 // DDT domain // 1.1E-7 /// IPR013136 // WSTF/Acf1/Cbp146 // 2.5E-30
1770230_at	NM_001184596	YGR204C-A	1466462	1.43969	7.47655	-1.23638	7.58945	-2.13438	7.17633	1.16444	7.32729	-1.48253	6.92844	-1.72632	7.03306	-1.62447	7.38578	-1.12835	7.13066	7.04408	7.43793	6.65023	7.74405	7.2183	7.43793	6.65023	7.74405	7.2183	Yeast_2 Array	Saccharomyces cerevisiae	2013-10-23	Affymetrix Proprietary Database	YGR204C-A	S. cerevisiae YGR204C-A /GEN=ADE3 /DB_XREF=GI:33438800 /SEG=NC_001139:-909064,909177 /DEF=Identified by gene-trapping, microarray-based expression analysis, and genome-wide homology searching /NOTE=Ygr204c-ap; go_component: cellular_component unknown [goid GO:0008372] [evidence ND]; go_function: molecular_function unknown [goid GO:0005554] [evidence ND]; go_process: biological_process unknown [go…	YGR204C-A.S1	chrVII:909065-909179 (-) // 100.0 //	Putative protein of unknown function; identified by gene-trapping, microarray-based expression analysis, and genome-wide homology searching			YGR204C-A	Q8TGT7		NP_878082	S000028640
1770231_at	NM_001179676	KTI12	853750	-1.02049	10.1261	-2.13362	9.54925	-1.75473	9.69743	-2.17733	9.56305	-1.79068	9.71145	1.21593	9.15817	-1.93492	9.62362	-1.97456	9.63753	9.15925	9.01823	9.30028	10.1115	10.1408	9.01823	9.30028	10.1115	10.1408	Yeast_2 Array	Saccharomyces cerevisiae	2013-10-23	Affymetrix Proprietary Database	YKL110C	S. cerevisiae YKL110C /GEN=KTI12 /DB_XREF=GI:6322739 /SEG=NC_001143:-228585,229526 /DEF=Protein involved in resistance to K. lactis killer toxin; RNA polymerase II Elongator associated protein /NOTE=Kti12p; go_component: DNA-directed RNA polymerase II, holoenzyme [goid GO:0016591] [evidence TAS] [pmid 11929532]; go_function: enzyme regulator activity [goid GO:0030234] [evidence IDA] [pmid 1192953…	YKL110C.S1	chrXI:228582-229524 (-) // 100.0 //	Protein that plays a role, with Elongator complex, in modification of wobble nucleosides in tRNA; involved in sensitivity to G1 arrest induced by zymocin; interacts with chromatin throughout the genome; also interacts with Cdc19p			YKL110C	P34253		NP_012812	S000001593	0002098 // tRNA wobble uridine modification // inferred from mutant phenotype /// 0006351 // transcription, DNA-dependent // inferred from electronic annotation /// 0006355 // regulation of transcription, DNA-dependent // inferred from electronic annotation /// 0006357 // regulation of transcription from RNA polymerase II promoter // inferred from genetic interaction /// 0016049 // cell growth //…	0005634 // nucleus // inferred from direct assay /// 0005634 // nucleus // inferred from electronic annotation /// 0005737 // cytoplasm // inferred from direct assay /// 0005737 // cytoplasm // inferred from electronic annotation	0000166 // nucleotide binding // inferred from electronic annotation /// 0003682 // chromatin binding // inferred from direct assay /// 0005524 // ATP binding // inferred from electronic annotation		IPR013641 // Chromatin associated protein KTI12 // 4.8E-100
1770239_at	NM_001183585	SWT1	854337	1.50309	8.68202	1.81644	9.40166	1.76996	9.38378	2.73027	9.08872	2.6604	9.07143	-1.02626	9.82336	1.79305	9.39273	2.69511	9.08008	9.82337	9.84207	9.80468	8.98096	8.39303	9.84207	9.80468	8.98096	8.39303	Yeast_2 Array	Saccharomyces cerevisiae	2013-10-23	Affymetrix Proprietary Database	YOR166C	S. cerevisiae YOR166C /GEN=SEY1 /DB_XREF=GI:6324740 /SEG=NC_001147:-647126,648502 /DEF=Hypothetical ORF /NOTE=Yor166cp; go_component: cellular_component unknown [goid GO:0008372] [evidence ND]; go_function: molecular_function unknown [goid GO:0005554] [evidence ND]; go_process: biological_process unknown [goid GO:0000004] [evidence ND]	YOR166C.S1	chrXV:647126-648503 (-) // 100.0 //	RNA endoribonuclease involved in perinuclear mRNP quality control via the turnover of aberrant, unprocessed pre-mRNAs; interacts with subunits of THO/TREX, TREX-2, and RNA polymerase II; contains a PIN (PilT N terminus) domain			YOR166C	Q12104		NP_014809	S000005692	0006351 // transcription, DNA-dependent // inferred from electronic annotation /// 0006351 // transcription, DNA-dependent // inferred from genetic interaction /// 0006351 // transcription, DNA-dependent // inferred from mutant phenotype /// 0006351 // transcription, DNA-dependent // inferred from physical interaction /// 0006355 // regulation of transcription, DNA-dependent // inferred from elec…	0005634 // nucleus // inferred from direct assay /// 0005634 // nucleus // inferred from electronic annotation /// 0005737 // cytoplasm // inferred from direct assay	0004521 // endoribonuclease activity // inferred from direct assay /// 0004521 // endoribonuclease activity // inferred from mutant phenotype
1770240_at	NM_001181639	NCE101	853225	2.01582	10.7542	1.12609	11.3571	-1.00145	11.2707	2.27	10.8356	2.01291	10.7532	-1.12772	11.356	1.06041	11.314	2.13759	10.7945	11.3564	11.4431	11.2697	11.2718	10.2604	11.4431	11.2697	11.2718	10.2604	Yeast_2 Array	Saccharomyces cerevisiae	2013-10-23	Affymetrix Proprietary Database	YJL205C	S. cerevisiae YJL205C /GEN=NCE101 /DB_XREF=GI:6322256 /SEG=NC_001142:-50139,50443 /DEF=involved in secretion of proteins that lack classical secretory signal sequences /NOTE=Nce101p; go_component: cellular_component unknown [goid GO:0008372] [evidence ND]; go_function: molecular_function unknown [goid GO:0005554] [evidence ND]; go_process: protein secretion [goid GO:0009306] [evidence IGI] [pmid …	YJL205C.S1	chrX:50138-50443 (-) // 100.0 //	Protein of unknown function, involved in secretion of proteins that lack classical secretory signal sequences			YJL205C	Q02820		NP_012330	S000003742	0006810 // transport // inferred from electronic annotation /// 0009306 // protein secretion // inferred from electronic annotation /// 0009306 // protein secretion // inferred from genetic interaction /// 0015031 // protein transport // inferred from electronic annotation	0016020 // membrane // inferred from electronic annotation /// 0016021 // integral to membrane // inferred from electronic annotation			IPR024242 // Non-classical export protein 1 // 2.8E-27
1770249_at	NM_001181869	LDB18	850677	1.50432	9.50896	2.40218	10.4211	2.15683	10.3477	3.61366	10.1033	3.24458	10.0321	-1.11375	10.9944	2.2762	10.3845	3.42415	10.0678	10.9947	11.0724	10.917	9.80808	9.21896	11.0724	10.917	9.80808	9.21896	Yeast_2 Array	Saccharomyces cerevisiae	2013-10-23	Affymetrix Proprietary Database	YLL049W	S. cerevisiae YLL049W /GEN=COF1 /DB_XREF=GI:6322979 /SEG=NC_001144:+40665,41204 /DEF=Hypothetical ORF /NOTE=Yll049wp; go_component: cellular_component unknown [goid GO:0008372] [evidence ND]; go_function: molecular_function unknown [goid GO:0005554] [evidence ND]; go_process: biological_process unknown [goid GO:0000004] [evidence ND]	YLL049W.S1	chrXII:40664-41204 (+) // 100.0 //	Component of the dynactin complex, which is required for dynein activity; null mutant exhibits defects in nuclear migration and spindle orientation and has reduced affinity for alcian blue dye; has homology to mammalian dynactin subunit p24			YLL049W	Q07887		NP_013051	S000003972	0000132 // establishment of mitotic spindle orientation // inferred from mutant phenotype	0000235 // astral microtubule // inferred from direct assay /// 0005816 // spindle pole body // inferred from direct assay /// 0005869 // dynactin complex // inferred from direct assay /// 0005938 // cell cortex // inferred from direct assay	0005515 // protein binding // inferred from physical interaction
1770256_at	NM_001181745	EMC2	853550	1.37729	11.2652	1.73002	11.8873	1.45976	11.7682	2.38274	11.6462	2.01051	11.5295	-1.18514	12.1662	1.58916	11.8279	2.18872	11.588	12.1668	12.2893	12.0442	11.4985	11.0367	12.2893	12.0442	11.4985	11.0367	Yeast_2 Array	Saccharomyces cerevisiae	2013-10-23	Affymetrix Proprietary Database	YJR088C	S. cerevisiae YJR088C /GEN=STE18 /DB_XREF=GI:6322547 /SEG=NC_001142:-586409,587287 /DEF=Hypothetical ORF /NOTE=Yjr088cp; go_component: endoplasmic reticulum [goid GO:0005783] [evidence IDA] [pmid 14562095]; go_function: molecular_function unknown [goid GO:0005554] [evidence ND]; go_process: biological_process unknown [goid GO:0000004] [evidence ND]	YJR088C.S1	chrX:586487-587366 (-) // 100.0 //	Member of conserved ER transmembrane complex; required for efficient folding of proteins in the ER; null mutant displays induction of the unfolded protein response; homologous to worm Y57G7A.10/EMC-2, fly CG17556, human TTC35			YJR088C	P47133		NP_012621	S000003848	0034975 // protein folding in endoplasmic reticulum // inferred from genetic interaction	0005783 // endoplasmic reticulum // inferred from direct assay /// 0005783 // endoplasmic reticulum // inferred from electronic annotation /// 0072546 // ER membrane protein complex // inferred from direct assay	0005488 // binding // inferred from electronic annotation /// 0005515 // protein binding // inferred from electronic annotation
1770258_at	NM_001179746	RPL17A	853674	-1.39983	12.7753	-1.63018	12.1774	-1.38848	12.2959	-2.28197	12.4108	-1.94364	12.5317	1.17407	11.9451	-1.50449	12.2368	-2.10602	12.4714	11.9457	11.8299	12.0615	12.535	13.0202	11.8299	12.0615	12.535	13.0202	Yeast_2 Array	Saccharomyces cerevisiae	2013-10-23	Affymetrix Proprietary Database	YKL180W	S. cerevisiae YKL180W /GEN=RPL17A /DB_XREF=GI:6322668 /SEG=NC_001143:+109274,110134 /DEF=Protein component of the large (60S) ribosomal subunit, nearly identical to Rpl17Bp and has similarity to E. coli L22 and rat L17 ribosomal proteins; copurifies with the components of the outer kinetochore DASH complex /NOTE=Rpl17ap; go_component: DASH complex [goid GO:0042729] [evidence IDA,IPI] [pmid 117990…	YKL180W.S1	chrX:90783-91655 (+) // 90.99 // /// chrXI:109273-110134 (+) // 100.0 //	Ribosomal 60S subunit protein L17A; copurifies with the Dam1 complex (aka DASH complex); homologous to mammalian ribosomal protein L17 and bacterial L22; RPL17A has a paralog, RPL17B, that arose from the whole genome duplication; protein abundance increases in response to DNA replication stress			YKL180W	P05740		NP_012741	S000001663	0002181 // cytoplasmic translation // inferred from direct assay /// 0006412 // translation // inferred from electronic annotation	0005622 // intracellular // inferred from electronic annotation /// 0005737 // cytoplasm // inferred from direct assay /// 0005737 // cytoplasm // inferred from electronic annotation /// 0005840 // ribosome // inferred from electronic annotation /// 0015934 // large ribosomal subunit // inferred from electronic annotation /// 0022625 // cytosolic large ribosomal subunit // inferred from direct as…	0003735 // structural constituent of ribosome // inferred from direct assay /// 0003735 // structural constituent of ribosome // inferred from electronic annotation		IPR001063 // Ribosomal protein L22/L17 // 9.4E-34
1770276_at	NM_001183180	RPC34	855737	1.2622	9.3977	1.68338	9.93575	1.77993	9.97441	2.12476	9.75975	2.24663	9.79773	1.05736	10.3587	1.73098	9.9551	2.18485	9.77876	10.3588	10.3185	10.399	9.56717	9.23123	10.3185	10.399	9.56717	9.23123	Yeast_2 Array	Saccharomyces cerevisiae	2013-10-23	Affymetrix Proprietary Database	YNR003C	S. cerevisiae YNR003C /GEN=RPC34 /DB_XREF=GI:6324330 /SEG=NC_001146:-634343,635296 /DEF=RNA polymerase III subunit C34; interacts with TFIIIB70 and is a key determinant in pol III recruitment by the preinitiation complex /NOTE=Rpc34p; go_component: DNA-directed RNA polymerase III complex [goid GO:0005666] [evidence TAS] [pmid 8246845]; go_component: cytoplasm [goid GO:0005737] [evidence IDA] [pmi…	YNR003C.S1	chrXIV:634345-635299 (-) // 100.0 //	RNA polymerase III subunit C34; interacts with TFIIIB70 and is a key determinant in pol III recruitment by the preinitiation complex			YNR003C	P32910		NP_014400	S000005286	0006351 // transcription, DNA-dependent // inferred from electronic annotation /// 0042797 // tRNA transcription from RNA polymerase III promoter // inferred from direct assay /// 0042797 // tRNA transcription from RNA polymerase III promoter // inferred from mutant phenotype	0005634 // nucleus // inferred from direct assay /// 0005634 // nucleus // inferred from electronic annotation /// 0005654 // nucleoplasm // traceable author statement /// 0005666 // DNA-directed RNA polymerase III complex // inferred from direct assay /// 0005737 // cytoplasm // inferred from direct assay /// 0005739 // mitochondrion // inferred from physical interaction	0001056 // RNA polymerase III activity // inferred from direct assay /// 0003677 // DNA binding // inferred from electronic annotation /// 0003899 // DNA-directed RNA polymerase activity // inferred from electronic annotation		IPR007832 // RNA polymerase Rpc34 // 1.8E-105
1770281_at	NM_001178851	ANP1	856675	-1.64081	9.72265	-1.44434	9.10294	-1.26816	9.19904	-2.3699	9.44352	-2.08082	9.54322	1.13893	8.93494	-1.35339	9.15112	-2.22066	9.4935	8.93543	8.84159	9.02927	9.37201	10.0864	8.84159	9.02927	9.37201	10.0864	Yeast_2 Array	Saccharomyces cerevisiae	2013-10-23	Affymetrix Proprietary Database	YEL036C	S. cerevisiae YEL036C /GEN=ANP1 /DB_XREF=GI:6320799 /SEG=NC_001137:-83050,84552 /DEF=Mannan 8; Protein of the endoplasmic reticulum with a role in retention of glycosyltransferases in the Golgi, also involved in osmotic sensitivity and resistance to aminonitrophenyl propanediol /NOTE=Anp1p; go_component: Golgi cis cisterna [goid GO:0000137] [evidence IDA] [pmid 9430634]; go_component: mannosyltra…	YEL036C.S1	chrV:83049-84552 (-) // 100.0 //	Subunit of the alpha-1,6 mannosyltransferase complex; type II membrane protein; has a role in retention of glycosyltransferases in the Golgi; involved in osmotic sensitivity and resistance to aminonitrophenyl propanediol			YEL036C	P32629		NP_010878	S000000762	0000032 // cell wall mannoprotein biosynthetic process // traceable author statement /// 0006487 // protein N-linked glycosylation // inferred from direct assay /// 0006487 // protein N-linked glycosylation // inferred from mutant phenotype	0000136 // alpha-1,6-mannosyltransferase complex // inferred from physical interaction /// 0000137 // Golgi cis cisterna // inferred from direct assay /// 0000139 // Golgi membrane // inferred from electronic annotation /// 0005783 // endoplasmic reticulum // inferred from electronic annotation /// 0005789 // endoplasmic reticulum membrane // inferred from electronic annotation /// 0005794 // Gol…	0000009 // alpha-1,6-mannosyltransferase activity // inferred from direct assay /// 0000030 // mannosyltransferase activity // inferred from sequence or structural similarity /// 0005515 // protein binding // inferred from physical interaction		IPR005109 // Anp1 // 1.5E-122
1770292_at	NM_001183435	ERP4	854181	1.52005	10.3153	1.30689	10.8132	1.35015	10.8362	1.98654	10.5012	2.0523	10.5235	1.0331	11.0314	1.32835	10.8247	2.01915	10.5124	11.0314	11.0079	11.0549	10.6218	10.0177	11.0079	11.0549	10.6218	10.0177	Yeast_2 Array	Saccharomyces cerevisiae	2013-10-23	Affymetrix Proprietary Database	YOR016C	S. cerevisiae YOR016C /GEN=ERP4 /DB_XREF=GI:6324590 /SEG=NC_001147:-360460,361083 /DEF=Protein with similarity to Emp24p and Erv25p, member of the p24 family involved in ER to Golgi transport /NOTE=Erp4p; go_component: integral to membrane [goid GO:0016021] [evidence ISS] [pmid 10359606]; go_function: molecular_function unknown [goid GO:0005554] [evidence ND]; go_process: secretory pathway [goid …	YOR016C.S1	chrXV:360460-361084 (-) // 100.0 //	Member of the p24 family involved in ER to Golgi transport; similar to Emp24p and Erv25p; ERP4 has a paralog, ERP2, that arose from the whole genome duplication			YOR016C	Q12450		NP_014659	S000005542	0006810 // transport // inferred from electronic annotation /// 0006888 // ER to Golgi vesicle-mediated transport // inferred from genetic interaction /// 0015031 // protein transport // inferred from electronic annotation /// 0016192 // vesicle-mediated transport // inferred from electronic annotation	0005783 // endoplasmic reticulum // inferred from electronic annotation /// 0005789 // endoplasmic reticulum membrane // inferred from electronic annotation /// 0016020 // membrane // inferred from electronic annotation /// 0016021 // integral to membrane // inferred from electronic annotation /// 0016021 // integral to membrane // not recorded	0005515 // protein binding // inferred from physical interaction		IPR009038 // GOLD // 2.6E-36
1770300_at	NM_001183063	CNM67	855496	1.50777	9.2286	1.47066	9.80384	1.39366	9.76606	2.21741	9.49422	2.10132	9.45763	-1.05525	10.0472	1.43164	9.78497	2.15859	9.47594	10.0472	10.086	10.0084	9.52956	8.93714	10.086	10.0084	9.52956	8.93714	Yeast_2 Array	Saccharomyces cerevisiae	2013-10-23	Affymetrix Proprietary Database	YNL225C	S. cerevisiae YNL225C /GEN=CNM67 /DB_XREF=GI:6324104 /SEG=NC_001146:-222723,224468 /DEF=chaotic nuclear migration; predicted mass is 67kDa /NOTE=Cnm67p; go_component: outer plaque of spindle pole body [goid GO:0005824] [evidence IDA] [pmid 11514632]; go_component: spindle pole body [goid GO:0005816] [evidence IDA] [pmid 9585415]; go_function: structural constituent of cytoskeleton [goid GO:000520…	YNL225C.S1	chrXIV:222724-224470 (-) // 100.0 //	Component of the spindle pole body outer plaque; required for spindle orientation and mitotic nuclear migration; CNM67 has a paralog, ADY3, that arose from the whole genome duplication			YNL225C	P53865		NP_014174	S000005169	0007020 // microtubule nucleation // inferred from physical interaction /// 0007049 // cell cycle // inferred from electronic annotation /// 0007052 // mitotic spindle organization // inferred from mutant phenotype /// 0007126 // meiosis // inferred from electronic annotation /// 0030435 // sporulation resulting in formation of a cellular spore // inferred from electronic annotation /// 0051301 /…	0005634 // nucleus // inferred from electronic annotation /// 0005737 // cytoplasm // inferred from electronic annotation /// 0005816 // spindle pole body // inferred from direct assay /// 0005816 // spindle pole body // inferred from electronic annotation /// 0005824 // outer plaque of spindle pole body // inferred from direct assay /// 0005856 // cytoskeleton // inferred from electronic annotat…	0005200 // structural constituent of cytoskeleton // inferred from physical interaction		IPR021750 // Septation initiation // 7.8E-54
1770303_at	NM_001178642	SUL1	852597	-3.01908	9.35046	-1.39508	8.34368	-1.53783	8.27104	-4.21185	9.08518	-4.64282	9.00608	-1.10232	8.03638	-1.46471	8.30744	-4.42209	9.04571	8.03669	8.10697	7.96642	8.58731	10.1814	8.10697	7.96642	8.58731	10.1814	Yeast_2 Array	Saccharomyces cerevisiae	2013-10-23	Affymetrix Proprietary Database	YBR294W	S. cerevisiae YBR294W /GEN=SUL1 /DB_XREF=GI:6319771 /SEG=NC_001134:+789192,791771 /DEF=sulfate uptake is mediated by specific sulfate transporters SUL1 and SUL2, which control the concentration of endogenous activated sulfate intermediates. /NOTE=Sul1p; go_component: plasma membrane [goid GO:0005886] [evidence IMP,ISS] [pmid 7616962]; go_function: sulfate transporter activity [goid GO:0015116] [e…	YBR294W.S1	chrII:789229-791809 (+) // 100.0 //	High affinity sulfate permease of the SulP anion transporter family; sulfate uptake is mediated by specific sulfate transporters Sul1p and Sul2p, which control the concentration of endogenous activated sulfate intermediates			YBR294W	P38359		NP_009853	S000000498	0006810 // transport // inferred from electronic annotation /// 0008272 // sulfate transport // inferred from electronic annotation /// 0008272 // sulfate transport // inferred from genetic interaction /// 0008272 // sulfate transport // inferred from mutant phenotype /// 0055085 // transmembrane transport // inferred from electronic annotation /// 0055085 // transmembrane transport // inferred f…	0005886 // plasma membrane // inferred from mutant phenotype /// 0005886 // plasma membrane // inferred from sequence or structural similarity /// 0016020 // membrane // inferred from electronic annotation /// 0016021 // integral to membrane // inferred from electronic annotation /// 0016021 // integral to membrane // not recorded	0005215 // transporter activity // inferred from electronic annotation /// 0008271 // secondary active sulfate transmembrane transporter activity // inferred from electronic annotation /// 0015116 // sulfate transmembrane transporter activity // inferred from electronic annotation /// 0015116 // sulfate transmembrane transporter activity // inferred from genetic interaction /// 0015116 // sulfate…		IPR002645 // STAS domain // 1.4E-6 /// IPR011547 // Sulphate transporter // 1.9E-84
1770311_at	NM_001179168	RRF1	856433	-1.25615	9.84004	-2.51653	8.98657	-2.19911	9.09069	-3.16115	9.13806	-2.76242	9.24394	1.14434	8.44217	-2.35248	9.03878	-2.95507	9.19115	8.44273	8.34547	8.53999	9.67691	10.0059	8.34547	8.53999	9.67691	10.0059	Yeast_2 Array	Saccharomyces cerevisiae	2013-10-23	Affymetrix Proprietary Database	YHR038W	S. cerevisiae YHR038W /GEN=RRF1 /DB_XREF=GI:6321827 /SEG=NC_001140:+184058,184750 /DEF=Ribosomal Recycling Factor 1; originally characterized as FIL1, a Factor for Isocitrate Lyase expression /NOTE=Rrf1p; go_component: mitochondrion [goid GO:0005739] [evidence ISS] [pmid 9746366]; go_function: translation termination factor activity [goid GO:0008079] [evidence ISS] [pmid 9746366]; go_process: pro…	YHR038W.S1	chrVIII:184058-184751 (+) // 100.0 //	Mitochondrial ribosome recycling factor, essential for mitochondrial protein synthesis and for the maintenance of the respiratory function of mitochondria			YHR038W	P38771		NP_011903	S000001080	0006412 // translation // inferred from electronic annotation /// 0032543 // mitochondrial translation // inferred from mutant phenotype	0005739 // mitochondrion // inferred from direct assay /// 0005739 // mitochondrion // inferred from electronic annotation	0003747 // translation release factor activity // not recorded		IPR023584 // Ribosome recycling factor domain // 6.2E-37
1770339_at	NM_001179647	TEF4	853781	-1.58976	11.9258	-1.26914	11.4229	-1.20866	11.4586	-2.01763	11.7476	-1.92148	11.7844	1.05004	11.2874	-1.23853	11.4407	-1.96897	11.766	11.2874	11.2522	11.3227	11.5961	12.2649	11.2522	11.3227	11.5961	12.2649	Yeast_2 Array	Saccharomyces cerevisiae	2013-10-23	Affymetrix Proprietary Database	YKL081W	S. cerevisiae YKL081W /GEN=TEF4 /DB_XREF=GI:6322769 /SEG=NC_001143:+282536,284100 /DEF=Translation elongation factor EF-1gamma /NOTE=Tef4p; go_component: ribosome [goid GO:0005840] [evidence TAS] [pmid 9841679]; go_function: translation elongation factor activity [goid GO:0003746] [evidence TAS] [pmid 9841679]; go_process: translational elongation [goid GO:0006414] [evidence TAS] [pmid 9841679]	YKL081W.S1	chrXI:282534-284099 (+) // 100.0 //	Gamma subunit of translational elongation factor eEF1B, stimulates the binding of aminoacyl-tRNA (AA-tRNA) to ribosomes by releasing eEF1A (Tef1p/Tef2p) from the ribosomal complex			YKL081W	P36008		NP_012842	S000001564	0006412 // translation // inferred from electronic annotation /// 0006414 // translational elongation // inferred from electronic annotation /// 0006414 // translational elongation // traceable author statement	0005737 // cytoplasm // inferred from electronic annotation /// 0005739 // mitochondrion // inferred from direct assay /// 0005840 // ribosome // traceable author statement /// 0005853 // eukaryotic translation elongation factor 1 complex // inferred from electronic annotation /// 0005853 // eukaryotic translation elongation factor 1 complex // inferred from sequence or structural similarity	0003746 // translation elongation factor activity // inferred from electronic annotation /// 0003746 // translation elongation factor activity // traceable author statement /// 0005515 // protein binding // inferred from electronic annotation /// 0005515 // protein binding // inferred from physical interaction		IPR001662 // Translation elongation factor EF1B, gamma chain, conserved // 5.1E-47 /// IPR004045 // Glutathione S-transferase, N-terminal // 1.8E-10 /// IPR004046 // Glutathione S-transferase, C-terminal // 9.2E-10
1770343_s_at	NM_001179908 /// NM_001183171	SNZ2 /// SNZ3	850485 /// 855383	-1.11841	9.71902	-1.83004	9.19236	-2.27421	9.02651	-2.04674	9.26903	-2.54351	9.10179	-1.24271	8.60858	-2.04007	9.10981	-2.28164	9.18579	8.61001	8.76675	8.45326	9.63862	9.80008	8.76675	8.45326	9.63862	9.80008	Yeast_2 Array	Saccharomyces cerevisiae	2013-10-23	Affymetrix Proprietary Database	YFL059W	S. cerevisiae YFL059W /GEN=SNZ3 /DB_XREF=GI:14318460 /SEG=NC_001138:+11363,12259 /DEF=Snooze: stationary phase-induced gene family /NOTE=Snz3p; go_component: cellular_component unknown [goid GO:0008372] [evidence ND]; go_function: protein binding [goid GO:0005515] [evidence IPI] [pmid 10655498]; go_process: pyridoxine metabolism [goid GO:0008614] [evidence ISS] [pmid 10438537]; go_process: pyrido…	YFL059W.S1	chrVI:11362-12259 (+) // 100.0 // /// chrXIV:13266-14163 (+) // 99.33 //	Member of a stationary phase-induced gene family; transcription of SNZ2 is induced prior to diauxic shift, and also in the absence of thiamin in a Thi2p-dependent manner; forms a coregulated gene pair with SNO3 /// Member of a stationary phase-induced gene family; transcription of SNZ2 is induced prior to diauxic shift, and also in the absence of thiamin in a Thi2p-dependent manner; forms a coreg…			YFL059W /// YNL333W	P43545 /// P53824		NP_014066 /// NP_116596	S000001835 /// S000005277	0008152 // metabolic process // inferred from electronic annotation /// 0008614 // pyridoxine metabolic process // inferred from direct assay /// 0008614 // pyridoxine metabolic process // inferred from sequence or structural similarity /// 0008615 // pyridoxine biosynthetic process // inferred from electronic annotation /// 0009228 // thiamine biosynthetic process // inferred from mutant phenoty…		0003824 // catalytic activity // inferred from electronic annotation /// 0005515 // protein binding // inferred from physical interaction		IPR001852 // Vitamin B6 biosynthesis protein // 9.5E-107
1770345_at	NM_001183194	TIM23	855751	-1.71128	10.7503	-1.49737	10.0743	-1.33049	10.1617	-2.56242	10.444	-2.27684	10.5346	1.12543	9.87217	-1.41146	10.1181	-2.41541	10.4894	9.87254	9.7873	9.95778	10.3697	11.1448	9.7873	9.95778	10.3697	11.1448	Yeast_2 Array	Saccharomyces cerevisiae	2013-10-23	Affymetrix Proprietary Database	YNR017W	S. cerevisiae YNR017W /GEN=MAS6 /DB_XREF=GI:6324344 /SEG=NC_001146:+662912,663580 /DEF=23 kDa mitochondrial inner membrane protein /NOTE=Mas6p; go_component: mitochondrial inner membrane presequence translocase complex [goid GO:0005744] [evidence TAS] [pmid 10744987]; go_component: mitochondrion [goid GO:0005739] [evidence IDA] [pmid 11914276]; go_function: protein transporter activity [goid GO:0…	YNR017W.S1	chrXIV:662914-663583 (+) // 100.0 //	Essential component of the Translocase of the Inner Mitochondrial membrane (TIM23 complex); involved in protein import into mitochondrial matrix and inner membrane; with Tim17p, contributes to architecture and function of the import channel			YNR017W	P32897		NP_014414	S000005300	0006810 // transport // inferred from electronic annotation /// 0006886 // intracellular protein transport // inferred from electronic annotation /// 0015031 // protein transport // inferred from electronic annotation /// 0030150 // protein import into mitochondrial matrix // inferred from mutant phenotype	0005739 // mitochondrion // inferred from direct assay /// 0005739 // mitochondrion // inferred from electronic annotation /// 0005743 // mitochondrial inner membrane // inferred from electronic annotation /// 0005744 // mitochondrial inner membrane presequence translocase complex // inferred from electronic annotation /// 0005744 // mitochondrial inner membrane presequence translocase complex //…	0005515 // protein binding // inferred from physical interaction /// 0015266 // protein channel activity // inferred from direct assay /// 0015450 // P-P-bond-hydrolysis-driven protein transmembrane transporter activity // inferred from electronic annotation /// 0030943 // mitochondrion targeting sequence binding // inferred from direct assay /// 0030943 // mitochondrion targeting sequence bindin…		IPR003397 // Mitochondrial inner membrane translocase subunit Tim17/Tim22/Tim23/peroxisomal protein PMP24 // 3.3E-30
1770357_at	NM_001180626	MCM21	851916	1.57558	9.21698	1.54089	9.8577	1.35231	9.76604	2.4278	9.5132	2.13067	9.42474	-1.13946	10.0799	1.44353	9.81198	2.27439	9.46908	10.0803	10.1745	9.98618	9.55075	8.89487	10.1745	9.98618	9.55075	8.89487	Yeast_2 Array	Saccharomyces cerevisiae	2013-10-23	Affymetrix Proprietary Database	YDR318W	S. cerevisiae YDR318W /GEN=MCM21 /DB_XREF=GI:37362633 /SEG=NC_001136:+1103751,1104940 /DEF=Involved in minichromosome maintenance /NOTE=Mcm21p; go_component: COMA complex [goid GO:0000817] [evidence IDA] [pmid 14633972]; go_component: condensed nuclear chromosome kinetochore [goid GO:0000778] [evidence IDA] [pmid 10323865]; go_function: protein binding [goid GO:0005515] [evidence IDA] [pmid 10323…	YDR318W.S1	chrIV:1103755-1104945 (+) // 100.0 //	Component of the kinetochore sub-complex COMA; COMA (Ctf19p, Okp1p, Mcm21p, Ame1p) bridges kinetochore subunits in contact with centromeric DNA with subunits bound to microtubules during kinetochore assembly; involved in minichromosome maintenance; orthologous to human centromere constitutive-associated network (CCAN) subunit CENP-O and fission yeast mal2			YDR318W	Q06675		NP_010604	S000002726	0007049 // cell cycle // inferred from electronic annotation /// 0007059 // chromosome segregation // inferred from electronic annotation /// 0007059 // chromosome segregation // inferred from physical interaction /// 0007067 // mitosis // inferred from electronic annotation /// 0007126 // meiosis // inferred from electronic annotation /// 0034087 // establishment of mitotic sister chromatid cohe…	0000775 // chromosome, centromeric region // inferred from electronic annotation /// 0000776 // kinetochore // inferred from electronic annotation /// 0000777 // condensed chromosome kinetochore // inferred from electronic annotation /// 0000778 // condensed nuclear chromosome kinetochore // inferred from direct assay /// 0000817 // COMA complex // inferred from direct assay /// 0005634 // nucleu…			IPR018464 // Centromere protein Cenp-O // 6.8E-21
1770376_at	NM_001179938	CAF16	850516	1.55801	10.6144	1.90647	11.395	1.75986	11.3394	2.97028	11.0568	2.74187	11.0029	-1.0833	11.8121	1.8317	11.3672	2.85379	11.0299	11.8122	11.8699	11.7545	10.939	10.2993	11.8699	11.7545	10.939	10.2993	Yeast_2 Array	Saccharomyces cerevisiae	2013-10-23	Affymetrix Proprietary Database	YFL028C	S. cerevisiae YFL028C /GEN=CAF16 /DB_XREF=GI:14318491 /SEG=NC_001138:-79342,80211 /DEF=CCR4 associated factor /NOTE=Caf16p; go_component: CCR4-NOT complex [goid GO:0030014] [evidence IPI] [pmid 11113136]; go_component: cytoplasm [goid GO:0005737] [evidence IDA] [pmid 11914276]; go_function: ATP-binding cassette (ABC) transporter activity [goid GO:0004009] [evidence ISS] [pmid 10581358]; go_proces…	YFL028C.S1	chrVI:79341-80211 (-) // 100.0 //	Part of evolutionarily-conserved CCR4-NOT regulatory complex; contains single ABC-type ATPase domain but no transmembrane domain; interacts with several subunits of Mediator			YFL028C	P43569		NP_116625	S000001866	0006200 // ATP catabolic process // inferred from electronic annotation /// 0006357 // regulation of transcription from RNA polymerase II promoter // inferred from mutant phenotype /// 0006357 // regulation of transcription from RNA polymerase II promoter // inferred from physical interaction	0005634 // nucleus // inferred from electronic annotation /// 0005737 // cytoplasm // inferred from direct assay /// 0005737 // cytoplasm // inferred from electronic annotation /// 0030014 // CCR4-NOT complex // inferred from direct assay	0000166 // nucleotide binding // inferred from electronic annotation /// 0005515 // protein binding // inferred from physical interaction /// 0005524 // ATP binding // inferred from electronic annotation /// 0016887 // ATPase activity // inferred from electronic annotation /// 0016887 // ATPase activity // inferred from sequence or structural similarity /// 0017111 // nucleoside-triphosphatase ac…		IPR003439 // ABC transporter-like // 2.4E-10
1770379_at	NM_001178456	AIM3	852405	-1.68617	7.95993	-1.28314	7.40995	-1.17578	7.47425	-2.1636	7.76908	-1.98256	7.8365	1.09132	7.29505	-1.22829	7.44217	-2.0711	7.80287	7.29532	7.23229	7.35836	7.59197	8.34572	7.23229	7.35836	7.59197	8.34572	Yeast_2 Array	Saccharomyces cerevisiae	2013-10-23	Affymetrix Proprietary Database	YBR108W	S. cerevisiae YBR108W /GEN=IML3 /DB_XREF=GI:6319584 /SEG=NC_001134:+454779,457325 /DEF=Hypothetical ORF /NOTE=Ybr108wp; go_component: cellular_component unknown [goid GO:0008372] [evidence ND]; go_function: molecular_function unknown [goid GO:0005554] [evidence ND]; go_process: biological_process unknown [goid GO:0000004] [evidence ND]	YBR108W.S1	chrII:454815-457363 (+) // 100.0 //	Protein interacting with Rvs167p; null mutant is viable and displays elevated frequency of mitochondrial genome loss			YBR108W	P38266		NP_009666	S000000312	0000147 // actin cortical patch assembly // inferred from genetic interaction	0016020 // membrane // inferred from electronic annotation /// 0030479 // actin cortical patch // inferred from direct assay /// 0045121 // membrane raft // inferred from direct assay /// 0045121 // membrane raft // inferred from electronic annotation	0005515 // protein binding // inferred from physical interaction
1770388_at	NM_001180551	PRP28	851830	1.50677	8.59122	1.41149	9.13727	1.39868	9.13087	2.1268	8.82815	2.1075	8.82197	-1.00916	9.38268	1.40507	9.13407	2.11713	8.82506	9.38268	9.38926	9.37611	8.89204	8.30058	9.38926	9.37611	8.89204	8.30058	Yeast_2 Array	Saccharomyces cerevisiae	2013-10-23	Affymetrix Proprietary Database	YDR243C	S. cerevisiae YDR243C /GEN=PRP28 /DB_XREF=GI:6320449 /SEG=NC_001136:-948510,950276 /DEF=RNA helicase in the DEAD-box family, involved in RNA isomerization at the 5' splice site /NOTE=Prp28p; go_component: spliceosome complex [goid GO:0005681] [evidence TAS] [pmid 9476892]; go_function: ATP-dependent RNA helicase activity [goid GO:0004004] [evidence TAS] [pmid 9476892]; go_function: pre-mRNA splic…	YDR243C.S1	chrIV:948514-950281 (-) // 100.0 //	RNA helicase in the DEAD-box family, involved in RNA isomerization at the 5' splice site			YDR243C	P23394	EC:3.6.1.-	NP_010529	S000002651	0000354 // cis assembly of pre-catalytic spliceosome // traceable author statement /// 0006397 // mRNA processing // inferred from electronic annotation /// 0008380 // RNA splicing // inferred from electronic annotation	0005634 // nucleus // inferred from electronic annotation /// 0005681 // spliceosomal complex // traceable author statement /// 0005682 // U5 snRNP // inferred from direct assay /// 0005737 // cytoplasm // inferred from electronic annotation	0000166 // nucleotide binding // inferred from electronic annotation /// 0003676 // nucleic acid binding // inferred from electronic annotation /// 0004004 // ATP-dependent RNA helicase activity // traceable author statement /// 0004386 // helicase activity // inferred from electronic annotation /// 0005524 // ATP binding // inferred from electronic annotation /// 0008026 // ATP-dependent helicas…		IPR001650 // Helicase, C-terminal // 6.9E-26 /// IPR011545 // DNA/RNA helicase, DEAD/DEAH box type, N-terminal // 1.9E-41
1770409_at	NM_001179027	YER137C	856877	1.78696	7.90303	2.44892	8.95567	2.76312	9.03632	4.37612	8.4937	4.93758	8.5702	1.1283	9.7117	2.60128	8.99609	4.64838	8.53204	9.71209	9.62501	9.79917	8.33287	7.49536	9.62501	9.79917	8.33287	7.49536	Yeast_2 Array	Saccharomyces cerevisiae	2013-10-23	Affymetrix Proprietary Database	YER137C	S. cerevisiae YER137C /GEN=GDI1 /DB_XREF=GI:6320984 /SEG=NC_001137:-441369,441815 /DEF=Hypothetical ORF /NOTE=Yer137cp; go_component: cellular_component unknown [goid GO:0008372] [evidence ND]; go_function: molecular_function unknown [goid GO:0005554] [evidence ND]; go_process: biological_process unknown [goid GO:0000004] [evidence ND]	YER137C.S1	chrV:441368-441815 (-) // 100.0 //	Putative protein of unknown function			YER137C	P40083		NP_011063	S000000939			0003676 // nucleic acid binding // inferred from electronic annotation /// 0008270 // zinc ion binding // inferred from electronic annotation
1770412_at	NM_001184487	YML007C-A	855004	1.67701	7.45974	1.9337	8.30407	1.44269	8.10207	3.24284	7.89928	2.41941	7.70713	-1.34034	8.57946	1.67025	8.20369	2.80103	7.8038	8.58207	8.79337	8.37077	7.842	7.09611	8.79337	8.37077	7.842	7.09611	Yeast_2 Array	Saccharomyces cerevisiae	2013-10-23	Affymetrix Proprietary Database	YML007C-A	S. cerevisiae YML007C-A /GEN=ERG6 /DB_XREF=GI:13129182 /SEG=NC_001145:-253162,253272 /DEF=Hypothetical ORF identified by homology. See FEBS Letters [2000] 487:31-36. /NOTE=Yml007c-ap; go_component: mitochondrion [goid GO:0005739] [evidence IDA] [pmid 14562095]; go_function: molecular_function unknown [goid GO:0005554] [evidence ND]; go_process: biological_process unknown [goid GO:0000004] [eviden…	YML007C-A.S1	chrXIII:253161-253272 (-) // 100.0 //	Putative protein of unknown function; green fluorescent protein (GFP)-fusion protein localizes to mitochondria			YML007C-A	Q3E7A6		NP_076904	S000007621		0005739 // mitochondrion // inferred from direct assay /// 0005739 // mitochondrion // inferred from electronic annotation
1770423_at	NM_001183513	ARF3	854261	1.49564	9.84167	1.84707	10.5697	1.66749	10.4987	2.76254	10.2624	2.49396	10.1935	-1.10769	10.9475	1.75499	10.5342	2.62482	10.228	10.9478	11.0216	10.874	10.1363	9.55557	11.0216	10.874	10.1363	9.55557	Yeast_2 Array	Saccharomyces cerevisiae	2013-10-23	Affymetrix Proprietary Database	YOR094W	S. cerevisiae YOR094W /GEN=ARF3 /DB_XREF=GI:6324668 /SEG=NC_001147:+502795,503346 /DEF=GTP-binding ADP-ribosylation factor /NOTE=Arf3p; go_component: cellular_component unknown [goid GO:0008372] [evidence ND]; go_function: GTPase activity [goid GO:0003924] [evidence ISS] [pmid 8063710]; go_process: intracellular protein transport [goid GO:0006886] [evidence ISS] [pmid 8063710]	YOR094W.S1	chrXV:502795-503347 (+) // 100.0 //	Glucose-repressible ADP-ribosylation factor, GTPase of the Ras superfamily involved in development of polarity; also has mRNA binding activity			YOR094W	P40994		NP_014737	S000005620	0000282 // cellular bud site selection // inferred from mutant phenotype /// 0006184 // GTP catabolic process // inferred from sequence or structural similarity /// 0006810 // transport // inferred from electronic annotation /// 0006886 // intracellular protein transport // inferred from sequence or structural similarity /// 0006897 // endocytosis // inferred from genetic interaction /// 0006897 …	0005622 // intracellular // inferred from electronic annotation /// 0005794 // Golgi apparatus // inferred from electronic annotation /// 0005934 // cellular bud tip // inferred from direct assay /// 0005935 // cellular bud neck // inferred from direct assay	0000166 // nucleotide binding // inferred from electronic annotation /// 0003729 // mRNA binding // inferred from direct assay /// 0003924 // GTPase activity // inferred from sequence or structural similarity /// 0005515 // protein binding // inferred from physical interaction /// 0005525 // GTP binding // inferred from electronic annotation		IPR006689 // Small GTPase superfamily, ARF/SAR type // 3.2E-73
1770442_at	NM_001179507	BNR1	854647	1.39202	8.37693	2.12162	9.14542	1.5514	8.93008	2.95334	8.88865	2.15957	8.67936	-1.36756	9.47559	1.81425	9.03839	2.52546	8.78463	9.47828	9.70408	9.25248	8.61891	8.14174	9.70408	9.25248	8.61891	8.14174	Yeast_2 Array	Saccharomyces cerevisiae	2013-10-23	Affymetrix Proprietary Database	YIL159W	S. cerevisiae YIL159W /GEN=BNR1 /DB_XREF=GI:6322032 /SEG=NC_001141:+41825,45952 /DEF=Formin, nucleates the formation of linear actin filaments, involved in cell processes such as budding and mitotic spindle orientation which require the formation of polarized actin cables, functionally redundant with BNI1 /NOTE=Bnr1p; go_component: contractile ring (sensu Saccharomyces) [goid GO:0000142] [evidenc…	YIL159W.S1	chrIX:41824-45952 (+) // 100.0 //	Formin, nucleates the formation of linear actin filaments, involved in cell processes such as budding and mitotic spindle orientation which require the formation of polarized actin cables, functionally redundant with BNI1			YIL159W	P40450		NP_012107	S000001421	0007015 // actin filament organization // inferred from electronic annotation /// 0016043 // cellular component organization // inferred from electronic annotation /// 0030036 // actin cytoskeleton organization // inferred from electronic annotation /// 0045010 // actin nucleation // inferred from electronic annotation /// 0051016 // barbed-end actin filament capping // inferred from direct assay…	0005884 // actin filament // inferred from electronic annotation /// 0005935 // cellular bud neck // inferred from direct assay	0003779 // actin binding // inferred from electronic annotation /// 0005488 // binding // inferred from electronic annotation /// 0005515 // protein binding // inferred from physical interaction /// 0005522 // profilin binding // inferred from direct assay /// 0005522 // profilin binding // inferred from mutant phenotype		IPR015425 // Actin-binding FH2 // 3.7E-78
1770448_at	NM_001183493	CDC21	854241	-1.58355	8.08529	-1.11116	7.6841	-1.27083	7.58565	-1.75958	8.00568	-2.01242	7.90312	-1.14369	7.51096	-1.18832	7.63503	-1.88176	7.95457	7.51159	7.60844	7.41474	7.76051	8.42367	7.60844	7.41474	7.76051	8.42367	Yeast_2 Array	Saccharomyces cerevisiae	2013-10-23	Affymetrix Proprietary Database	YOR074C	S. cerevisiae YOR074C /GEN=CDC21 /DB_XREF=GI:6324648 /SEG=NC_001147:-466676,467590 /DEF=Thymidylate synthase, required for de novo biosynthesis of pyrimidine deoxyribonucleotides; expression is induced at G1/S /NOTE=Cdc21p; go_component: nucleus [goid GO:0005634] [evidence IDA] [pmid 8132557]; go_function: thymidylate synthase activity [goid GO:0004799] [evidence IDA] [pmid 6287238]; go_process: …	YOR074C.S1	chrXV:466676-467591 (-) // 100.0 //	Thymidylate synthase, required for de novo biosynthesis of pyrimidine deoxyribonucleotides; expression is induced at G1/S			YOR074C	P06785	EC:2.1.1.45	NP_014717	S000005600	0006231 // dTMP biosynthetic process // inferred from electronic annotation /// 0006231 // dTMP biosynthetic process // inferred from mutant phenotype /// 0006235 // dTTP biosynthetic process // inferred from electronic annotation /// 0009165 // nucleotide biosynthetic process // inferred from electronic annotation /// 0032259 // methylation // inferred from electronic annotation	0005634 // nucleus // inferred from direct assay /// 0005634 // nucleus // inferred from electronic annotation	0004799 // thymidylate synthase activity // inferred from direct assay /// 0004799 // thymidylate synthase activity // inferred from electronic annotation /// 0008168 // methyltransferase activity // inferred from electronic annotation /// 0016740 // transferase activity // inferred from electronic annotation		IPR000398 // Thymidylate synthase // 3.6E-120
1770459_at	NM_001183252	COS10	855812	-1.49111	7.82641	-1.88081	7.07318	-1.57235	7.20967	-2.8045	7.33843	-2.34455	7.48004	1.19618	6.76015	-1.71968	7.14175	-2.56423	7.40957	6.76138	6.63216	6.8906	7.54352	8.11991	6.63216	6.8906	7.54352	8.11991	Yeast_2 Array	Saccharomyces cerevisiae	2013-10-23	Affymetrix Proprietary Database	YNR075W	S. cerevisiae YNR075W /GEN=COS10 /DB_XREF=GI:6324403 /SEG=NC_001146:+779913,781037 /DEF=Protein of unknown function, member of a family of conserved, often subtelomerically-encoded proteins /NOTE=Cos10p; go_component: cytoplasm [goid GO:0005737] [evidence IDA] [pmid 11914276]; go_component: endoplasmic reticulum [goid GO:0005783] [evidence IDA] [pmid 14562095]; go_component: nuclear membrane [goi…	YNR075W.S1	chrXIV:779915-781040 (+) // 100.0 //	Protein of unknown function, member of the DUP380 subfamily of conserved, often subtelomerically-encoded proteins			YNR075W	P52924		NP_014473	S000005358	0006897 // endocytosis // inferred from mutant phenotype	0005635 // nuclear envelope // inferred from direct assay /// 0005737 // cytoplasm // inferred from direct assay /// 0005783 // endoplasmic reticulum // inferred from direct assay /// 0016020 // membrane // inferred from electronic annotation /// 0016021 // integral to membrane // inferred from electronic annotation /// 0016021 // integral to membrane // not recorded			IPR001142 // Yeast membrane protein DUP // 1.3E-27 /// IPR001142 // Yeast membrane protein DUP // 3.1E-29
1770460_at	NM_001183911	MSY1	856007	-1.10903	10.1092	-1.95646	9.53838	-2.04387	9.50515	-2.16978	9.60907	-2.26672	9.5756	-1.04468	9.03495	-1.99969	9.52178	-2.21772	9.59235	9.035	9.06653	9.00347	10.0348	10.1841	9.06653	9.00347	10.0348	10.1841	Yeast_2 Array	Saccharomyces cerevisiae	2013-10-23	Affymetrix Proprietary Database	YPL097W	S. cerevisiae YPL097W /GEN=MSY1 /DB_XREF=GI:6325160 /SEG=NC_001148:+364947,366425 /DEF=Tyrosyl-tRNA synthetase /NOTE=Msy1p; go_component: mitochondrion [goid GO:0005739] [evidence TAS] [pmid 3315228]; go_function: tyrosine-tRNA ligase activity [goid GO:0004831] [evidence TAS] [pmid 3315228]; go_process: tyrosyl-tRNA aminoacylation [goid GO:0006437] [evidence TAS] [pmid 3315228]	YPL097W.S1	chrXVI:364948-366427 (+) // 100.0 //	Mitochondrial tyrosyl-tRNA synthetase			YPL097W	P48527	EC:6.1.1.1	NP_015228	S000006018	0006412 // translation // inferred from electronic annotation /// 0006418 // tRNA aminoacylation for protein translation // inferred from electronic annotation /// 0006437 // tyrosyl-tRNA aminoacylation // inferred from electronic annotation /// 0070184 // mitochondrial tyrosyl-tRNA aminoacylation // inferred from genetic interaction /// 0070184 // mitochondrial tyrosyl-tRNA aminoacylation // inf…	0005737 // cytoplasm // inferred from electronic annotation /// 0005739 // mitochondrion // inferred from direct assay /// 0005739 // mitochondrion // inferred from electronic annotation /// 0005739 // mitochondrion // inferred from mutant phenotype /// 0005759 // mitochondrial matrix // inferred from electronic annotation	0000166 // nucleotide binding // inferred from electronic annotation /// 0003723 // RNA binding // inferred from electronic annotation /// 0004812 // aminoacyl-tRNA ligase activity // inferred from electronic annotation /// 0004831 // tyrosine-tRNA ligase activity // inferred from electronic annotation /// 0004831 // tyrosine-tRNA ligase activity // inferred from genetic interaction /// 0004831 /…		IPR002305 // Aminoacyl-tRNA synthetase, class Ic // 3.1E-83
1770483_at	NM_001182787	CAT8	855323	1.06767	9.1292	-2.04362	8.64564	-2.23537	8.5767	-1.91409	8.60102	-2.09368	8.53244	-1.09383	8.08048	-2.13734	8.61124	-2.00187	8.5668	8.08074	8.14544	8.01605	9.17656	9.08209	8.14544	8.01605	9.17656	9.08209	Yeast_2 Array	Saccharomyces cerevisiae	2013-10-23	Affymetrix Proprietary Database	YMR280C	S. cerevisiae YMR280C /GEN=CAT8 /DB_XREF=GI:6323936 /SEG=NC_001145:-827027,831328 /DEF=CAT8 controls the key enzymes of gluconeogenesis in S. cerevisiae. /NOTE=Cat8p; go_component: nucleus [goid GO:0005634] [evidence IC] [pmid 9111319]; go_function: specific RNA polymerase II transcription factor activity [goid GO:0003704] [evidence IDA] [pmid 9111319]; go_process: gluconeogenesis [goid GO:000609…	YMR280C.S1	chrXIII:827026-831328 (-) // 100.0 //	Zinc cluster transcriptional activator; necessary for derepression of a variety of genes under non-fermentative growth conditions, active after diauxic shift, binds carbon source responsive elements; relative distribution to the nucleus increases upon DNA replication stress			YMR280C	P39113		NP_014007	S000004893	0005975 // carbohydrate metabolic process // inferred from electronic annotation /// 0006351 // transcription, DNA-dependent // inferred from electronic annotation /// 0006355 // regulation of transcription, DNA-dependent // inferred from electronic annotation /// 0006366 // transcription from RNA polymerase II promoter // inferred from electronic annotation /// 0035948 // positive regulation of …	0005634 // nucleus // inferred by curator /// 0005634 // nucleus // inferred from direct assay /// 0005634 // nucleus // inferred from electronic annotation /// 0005737 // cytoplasm // inferred from direct assay	0000978 // RNA polymerase II core promoter proximal region sequence-specific DNA binding // inferred from direct assay /// 0000981 // sequence-specific DNA binding RNA polymerase II transcription factor activity // inferred from electronic annotation /// 0001077 // RNA polymerase II core promoter proximal region sequence-specific DNA binding transcription factor activity involved in positive regu…		IPR001138 // Zn(2)-C6 fungal-type DNA-binding domain // 1.6E-10 /// IPR007219 // Transcription factor, fungi // 1.2E-35
1770485_at	NM_001181581	RPA34	853293	1.16285	11.2228	2.28881	11.9145	2.41747	11.952	2.66154	11.7995	2.81115	11.8366	1.05621	12.5661	2.35226	11.9332	2.73532	11.8181	12.5662	12.5267	12.6057	11.3322	11.1145	12.5267	12.6057	11.3322	11.1145	Yeast_2 Array	Saccharomyces cerevisiae	2013-10-23	Affymetrix Proprietary Database	YJL148W	S. cerevisiae YJL148W /GEN=RPA34 /DB_XREF=GI:6322313 /SEG=NC_001142:+140355,141056 /DEF=RNA polymerase I subunit A34.5 /NOTE=Rpa34p; go_component: DNA-directed RNA polymerase I complex [goid GO:0005736] [evidence TAS] [pmid 8246845]; go_component: nucleolus [goid GO:0005730] [evidence IDA] [pmid 12206772]; go_component: nucleus [goid GO:0005634] [evidence IDA] [pmid 12206772]; go_function: DNA-di…	YJL148W.S1	chrX:140433-141135 (+) // 100.0 //	RNA polymerase I subunit A34.5			YJL148W	P47006		NP_012387	S000003684	0006360 // transcription from RNA polymerase I promoter // inferred from direct assay /// 0006362 // transcription elongation from RNA polymerase I promoter // inferred from direct assay /// 0042790 // transcription of nuclear large rRNA transcript from RNA polymerase I promoter // inferred from genetic interaction	0005634 // nucleus // inferred from direct assay /// 0005634 // nucleus // inferred from electronic annotation /// 0005730 // nucleolus // inferred from direct assay /// 0005730 // nucleolus // inferred from electronic annotation /// 0005736 // DNA-directed RNA polymerase I complex // inferred from direct assay /// 0005736 // DNA-directed RNA polymerase I complex // inferred from mutant phenotype	0001054 // RNA polymerase I activity // inferred from direct assay /// 0003899 // DNA-directed RNA polymerase activity // inferred from electronic annotation		IPR013240 // DNA-directed RNA polymerase I, subunit RPA34.5 // 2.2E-46
1770506_at	NM_001179510	SUC2	854644	-1.01709	11.2693	-4.64905	10.0879	-4.94258	10.0385	-4.72851	10.0989	-5.02706	10.0494	-1.06314	8.9959	-4.79357	10.0633	-4.8755	10.0742	8.99601	9.04017	8.95185	11.2571	11.2816	9.04017	8.95185	11.2571	11.2816	Yeast_2 Array	Saccharomyces cerevisiae	2013-10-23	Affymetrix Proprietary Database	YIL162W	S. cerevisiae YIL162W /GEN=SUC2 /DB_XREF=GI:6322029 /SEG=NC_001141:+37385,38983 /DEF=Suc2p /NOTE=go_component: cytoplasm [goid GO:0005737] [evidence IDA] [pmid 6341817]; go_component: extracellular [goid GO:0005576] [evidence IDA] [pmid 6341817]; go_function: beta-fructofuranosidase activity [goid GO:0004564] [evidence IMP] [pmid 2834091]; go_process: sucrose catabolism [goid GO:0005987] [evidenc…	YIL162W.S1	chrIX:37384-38983 (+) // 100.0 //	Invertase, sucrose hydrolyzing enzyme; a secreted, glycosylated form is regulated by glucose repression, and an intracellular, nonglycosylated enzyme is produced constitutively			YIL162W	E9P8L9 /// D5MS31 /// D5MS28 /// D5MS23 /// D5MS22 /// D5MS21 /// D5MS20 /// D5MS19 /// D5MS18 /// D5MS17 /// D5MS16 /// D5MS15 /// D5MS13 /// D5MS12 /// C9K4V1 /// C9K4V0 /// P00724	EC:3.2.1.26	NP_012104	S000001424	0005975 // carbohydrate metabolic process // inferred from electronic annotation /// 0005987 // sucrose catabolic process // inferred from direct assay /// 0005987 // sucrose catabolic process // inferred from mutant phenotype /// 0008152 // metabolic process // inferred from electronic annotation	0005576 // extracellular region // inferred from direct assay /// 0005576 // extracellular region // inferred from electronic annotation /// 0005737 // cytoplasm // inferred from direct assay /// 0005737 // cytoplasm // inferred from electronic annotation /// 0005739 // mitochondrion // inferred from direct assay	0004553 // hydrolase activity, hydrolyzing O-glycosyl compounds // inferred from electronic annotation /// 0004564 // beta-fructofuranosidase activity // inferred from direct assay /// 0004564 // beta-fructofuranosidase activity // inferred from electronic annotation /// 0004564 // beta-fructofuranosidase activity // inferred from mutant phenotype /// 0004575 // sucrose alpha-glucosidase activity…		IPR013148 // Glycosyl hydrolase family 32, N-terminal // 5.3E-90 /// IPR013189 // Glycosyl hydrolase family 32, C-terminal // 5.2E-8
1770513_at	NM_001183847	SRL4	856074	1.82971	4.40356	2.698	5.53068	2.16775	5.39016	4.93655	5.01035	3.96635	4.88305	-1.24461	6.1329	2.41838	5.46087	4.42494	4.94711	6.13493	6.29277	5.97708	4.86088	3.98927	6.29277	5.97708	4.86088	3.98927	Yeast_2 Array	Saccharomyces cerevisiae	2013-10-23	Affymetrix Proprietary Database	YPL033C	S. cerevisiae YPL033C /GEN=PMA2 /DB_XREF=GI:6325224 /SEG=NC_001148:-487358,488203 /DEF=Hypothetical ORF /NOTE=Ypl033cp; go_component: cellular_component unknown [goid GO:0008372] [evidence ND]; go_function: molecular_function unknown [goid GO:0005554] [evidence ND]; go_process: DNA metabolism [goid GO:0006259] [evidence IGI] [pmid 10051619]; go_process: meiosis [goid GO:0007126] [evidence IEP] [p…	YPL033C.S1	chrXVI:487359-488205 (-) // 100.0 //	Protein of unknown function; involved in regulation of dNTP production; null mutant suppresses the lethality of lcd1 and rad53 mutations; expression is induced by Kar4p			YPL033C	Q03085		NP_015292	S000005954	0009200 // deoxyribonucleoside triphosphate metabolic process // inferred from mutant phenotype		0000166 // nucleotide binding // inferred from electronic annotation
1770517_at	NM_001183848	YPL034W	856072	1.46608	9.66224	2.17444	10.4875	1.81794	10.3644	3.1879	10.1923	2.66524	10.0725	-1.1961	10.9329	1.98822	10.4261	2.91488	10.1326	10.9336	11.0628	10.8045	9.94217	9.3902	11.0628	10.8045	9.94217	9.3902	Yeast_2 Array	Saccharomyces cerevisiae	2013-10-23	Affymetrix Proprietary Database	YPL034W	S. cerevisiae YPL034W /GEN=PMA2 /DB_XREF=GI:6325222 /SEG=NC_001148:+486708,487205 /DEF=Hypothetical ORF /NOTE=Ypl034wp; go_component: cellular_component unknown [goid GO:0008372] [evidence ND]; go_function: molecular_function unknown [goid GO:0005554] [evidence ND]; go_process: biological_process unknown [goid GO:0000004] [evidence ND]	YPL034W.S1	chrXVI:486709-487207 (+) // 100.0 //	Putative protein of unknown function; YPL034W is not essential gene			YPL034W	Q03083		NP_015291	S000005955
1770519_at	NM_001179098	YHL018W	856368	-1.05583	6.78259	-1.92968	6.25138	-1.78551	6.31151	-2.03741	6.2876	-1.8852	6.34808	1.08074	5.8509	-1.8562	6.28152	-1.95983	6.31792	5.85117	5.79516	5.90718	6.74352	6.82189	5.79516	5.90718	6.74352	6.82189	Yeast_2 Array	Saccharomyces cerevisiae	2013-10-23	Affymetrix Proprietary Database	YHL018W	S. cerevisiae YHL018W /GEN=APM2 /DB_XREF=GI:6321769 /SEG=NC_001140:+69704,70066 /DEF=Hypothetical ORF /NOTE=Yhl018wp; go_component: mitochondrion [goid GO:0005739] [evidence IDA] [pmid 14562095]; go_function: molecular_function unknown [goid GO:0005554] [evidence ND]; go_process: biological_process unknown [goid GO:0000004] [evidence ND]	YHL018W.S1	chrVIII:69704-70067 (+) // 100.0 //	Putative 4a-hydroxytetrahydrobiopterin dehydratase; green fluorescent protein (GFP)-fusion protein localizes to mitochondria and is induced in response to the DNA-damaging agent MMS			YHL018W	P38744	EC:4.2.1.96	NP_011845	S000001010	0006729 // tetrahydrobiopterin biosynthetic process // inferred from electronic annotation	0005739 // mitochondrion // inferred from direct assay	0008124 // 4-alpha-hydroxytetrahydrobiopterin dehydratase activity // inferred from electronic annotation /// 0016829 // lyase activity // inferred from electronic annotation		IPR001533 // Transcriptional coactivator/pterin dehydratase // 8.2E-26
1770538_at	NM_001184297	ARR2	856330	2.02214	6.64088	3.2357	7.97037	2.18466	7.71134	6.54305	7.38402	4.4177	7.14405	-1.4811	8.57428	2.65874	7.84193	5.37636	7.26503	8.57896	8.86229	8.29563	7.16822	6.15233	8.86229	8.29563	7.16822	6.15233	Yeast_2 Array	Saccharomyces cerevisiae	2013-10-23	Affymetrix Proprietary Database	YPR200C	S. cerevisiae YPR200C /GEN=ARR2 /DB_XREF=GI:6325458 /SEG=NC_001148:-939273,939665 /DEF=Arsenate reductase required for arsenate resistance; converts arsenate to arsenite which can then be exported from cells by Arr3p /NOTE=Arr2p; go_component: cellular_component unknown [goid GO:0008372] [evidence ND]; go_function: arsenate reductase activity [goid GO:0030611] [evidence IDA,IMP] [pmid 10801893]; …	YPR200C.S1	chrXVI:939274-939667 (-) // 100.0 //	Arsenate reductase required for arsenate resistance; converts arsenate to arsenite which can then be exported from cells by Arr3p			YPR200C	Q06597		NP_015526	S000006404	0046685 // response to arsenic-containing substance // inferred from electronic annotation /// 0046685 // response to arsenic-containing substance // traceable author statement		0030611 // arsenate reductase activity // inferred from direct assay /// 0030611 // arsenate reductase activity // inferred from mutant phenotype		IPR001763 // Rhodanese-like domain // 1.5E-10
1770539_at	NM_001182276	REH1	851103	1.35229	10.5489	1.70103	11.1455	1.5068	11.0607	2.30028	10.9178	2.03763	10.8347	-1.1289	11.4475	1.60097	11.1031	2.16497	10.8764	11.4478	11.5353	11.3604	10.7689	10.3335	11.5353	11.3604	10.7689	10.3335	Yeast_2 Array	Saccharomyces cerevisiae	2013-10-23	Affymetrix Proprietary Database	YLR387C	S. cerevisiae YLR387C /GEN=REH1 /DB_XREF=GI:6323419 /SEG=NC_001144:-896374,897672 /DEF=Protein of unknown function, similar to Rei1p but not involved in bud growth; contains dispersed C2H2 zinc finger domains /NOTE=Reh1p; go_component: cytoplasm [goid GO:0005737] [evidence IDA] [pmid 14562095]; go_function: molecular_function unknown [goid GO:0005554] [evidence ND]; go_process: biological_process…	YLR387C.S1	chrXII:896373-897672 (-) // 100.0 //	Cytoplasmic 60S subunit biogenesis factor, associates with pre-60S particles; similar to Rei1p and shares partially redundant function in cytoplasmic 60S subunit maturation; contains dispersed C2H2 zinc finger domains			YLR387C	Q06709		NP_013491	S000004379	0007117 // budding cell bud growth // inferred from genetic interaction /// 0042273 // ribosomal large subunit biogenesis // inferred from genetic interaction	0005622 // intracellular // inferred from electronic annotation /// 0005737 // cytoplasm // inferred from direct assay /// 0005737 // cytoplasm // inferred from electronic annotation /// 0022625 // cytosolic large ribosomal subunit // inferred from direct assay /// 0030687 // preribosome, large subunit precursor // inferred from direct assay	0008270 // zinc ion binding // inferred from electronic annotation /// 0046872 // metal ion binding // inferred from electronic annotation
1770541_at	NM_001184474	EFG1	853188	1.3401	9.35057	2.91584	10.3072	2.89384	10.3021	3.90751	10.0771	3.87802	10.0721	-1.00761	11.1026	2.90482	10.3047	3.89274	10.0746	11.1026	11.108	11.0971	9.56413	9.14179	11.108	11.0971	9.56413	9.14179	Yeast_2 Array	Saccharomyces cerevisiae	2013-10-23	Affymetrix Proprietary Database	YGR272C	S. cerevisiae YGR272C /GEN=SLH1 /DB_XREF=GI:6321711 /SEG=NC_001139:-1038047,1038505 /DEF=Hypothetical ORF /NOTE=Ygr272cp; go_component: cytoplasm [goid GO:0005737] [evidence IDA] [pmid 14562095]; go_component: nucleus [goid GO:0005634] [evidence IDA] [pmid 14562095]; go_function: molecular_function unknown [goid GO:0005554] [evidence ND]; go_process: processing of 20S pre-rRNA [goid GO:0030490] […	YGR272C.S1	chrVII:1038047-1038507 (-) // 100.0 //	Essential protein required for maturation of 18S rRNA; null mutant is sensitive to hydroxyurea and is delayed in recovering from alpha-factor arrest; green fluorescent protein (GFP)-fusion protein localizes to the nucleolus			YGR271C-A	Q3E705		NP_076891	S000007608	0000080 // G1 phase of mitotic cell cycle // inferred from mutant phenotype /// 0000462 // maturation of SSU-rRNA from tricistronic rRNA transcript (SSU-rRNA, 5.8S rRNA, LSU-rRNA) // inferred from mutant phenotype /// 0006364 // rRNA processing // inferred from electronic annotation	0005634 // nucleus // inferred from electronic annotation /// 0005730 // nucleolus // inferred from direct assay /// 0005730 // nucleolus // inferred from electronic annotation			IPR019310 // rRNA-processing protein EFG1 // 1.1E-36
1770542_at	NM_001181591	CIS3	853282	-1.36589	12.2084	-1.46719	11.7058	-1.51722	11.681	-2.00402	11.9235	-2.07235	11.8982	-1.0341	11.4083	-1.492	11.6934	-2.0379	11.9108	11.4084	11.4325	11.3842	11.9856	12.4354	11.4325	11.3842	11.9856	12.4354	Yeast_2 Array	Saccharomyces cerevisiae	2013-10-23	Affymetrix Proprietary Database	YJL158C	S. cerevisiae YJL158C /GEN=CIS3 /DB_XREF=GI:6322303 /SEG=NC_001142:-122182,122865 /DEF=cik1 suppressor /NOTE=Cis3p; go_component: bud tip [goid GO:0005934] [evidence IDA] [pmid 10438739]; go_component: cell wall (sensu Fungi) [goid GO:0009277] [evidence IDA] [pmid 10438739]; go_component: endoplasmic reticulum [goid GO:0005783] [evidence IDA] [pmid 11914276]; go_component: extracellular [goid GO:…	YJL158C.S1	chrX:122260-122944 (-) // 100.0 //	Mannose-containing glycoprotein constituent of the cell wall; member of the PIR (proteins with internal repeats) family			YJL158C	P47001		NP_012377	S000003694	0031505 // fungal-type cell wall organization // inferred from mutant phenotype	0005576 // extracellular region // inferred from direct assay /// 0005576 // extracellular region // inferred from electronic annotation /// 0005618 // cell wall // inferred from electronic annotation /// 0005783 // endoplasmic reticulum // inferred from direct assay /// 0005886 // plasma membrane // inferred from direct assay /// 0005934 // cellular bud tip // inferred from direct assay /// 0009…	0005199 // structural constituent of cell wall // inferred from electronic annotation /// 0005199 // structural constituent of cell wall // inferred from sequence or structural similarity		IPR000420 // Yeast PIR protein repeat // 2.4E-6
1770559_at	NM_001178565	ATG12	852518	1.98967	8.65628	2.34556	9.76237	1.87055	9.60787	4.66689	9.21873	3.72178	9.07283	-1.25394	10.2322	2.09463	9.68543	4.16763	9.14607	10.2335	10.3967	10.0702	9.16676	8.17423	10.3967	10.0702	9.16676	8.17423	Yeast_2 Array	Saccharomyces cerevisiae	2013-10-23	Affymetrix Proprietary Database	YBR217W	S. cerevisiae YBR217W /GEN=ATG12 /DB_XREF=GI:6319694 /SEG=NC_001134:+657789,658349 /DEF=Protein that becomes conjugated to Atg5p by the E1 enzyme Atg7p, a step that is essential for autophagy /NOTE=Atg12p; go_component: membrane fraction [goid GO:0005624] [evidence IDA] [pmid 10233148]; go_function: molecular_function unknown [goid GO:0005554] [evidence ND]; go_process: autophagy [goid GO:0006914…	YBR217W.S1	chrII:657826-658387 (+) // 100.0 //	Conserved ubiquitin-like modifier involved in autophagy and the Cvt pathway; conjugated to Atg5p to form a complex involved in Atg8p lipidation; Atg12p-Atg5p also forms a complex with Atg16p that is required for autophagosome formation			YBR217W	P38316		NP_009776	S000000421	0000045 // autophagic vacuole assembly // inferred from electronic annotation /// 0000045 // autophagic vacuole assembly // inferred from mutant phenotype /// 0000422 // mitochondrion degradation // inferred from mutant phenotype /// 0006501 // C-terminal protein lipidation // inferred from direct assay /// 0006810 // transport // inferred from electronic annotation /// 0006914 // autophagy // in…	0000407 // pre-autophagosomal structure // inferred by curator /// 0005737 // cytoplasm // inferred from electronic annotation /// 0016020 // membrane // inferred from electronic annotation /// 0034045 // pre-autophagosomal structure membrane // inferred from electronic annotation /// 0034274 // Atg12-Atg5-Atg16 complex // inferred from direct assay	0005515 // protein binding // inferred from physical interaction /// 0019776 // Atg8 ligase activity // inferred from direct assay /// 0031386 // protein tag // inferred from physical interaction		IPR007242 // Ubiquitin-like protein Atg12 // 1.8E-35
1770562_at	NM_001181153	THG1	852908	1.84103	10.8765	1.73568	11.7167	1.56668	11.6451	3.19543	11.252	2.8843	11.1832	-1.10787	12.0471	1.64902	11.6809	3.03588	11.2177	12.0473	12.1212	11.9734	11.3257	10.4452	12.1212	11.9734	11.3257	10.4452	Yeast_2 Array	Saccharomyces cerevisiae	2013-10-23	Affymetrix Proprietary Database	YGR024C	S. cerevisiae YGR024C /GEN=THG1 /DB_XREF=GI:6321461 /SEG=NC_001139:-531885,532598 /DEF=tRNAHis guanylyltransferase, adds a guanosine residue to the 5' end of tRNAHis after transcription and RNase P cleavage; essential enzyme conserved among eukaryotes /NOTE=Thg1p; go_component: cytoplasm [goid GO:0005737] [evidence IDA] [pmid 14562095]; go_component: nucleus [goid GO:0005634] [evidence IDA] [pmid…	YGR024C.S1	chrVII:531886-532600 (-) // 100.0 //	tRNAHis guanylyltransferase, adds a guanosine residue to the 5' end of tRNAHis after transcription and RNase P cleavage; couples nuclear division and migration to cell budding and cytokinesis; essential enzyme conserved among eukaryotes			YGR024C	P53215	EC:2.7.7.-	NP_011538	S000003256	0006400 // tRNA modification // inferred from direct assay /// 0006400 // tRNA modification // inferred from electronic annotation /// 0008033 // tRNA processing // inferred from electronic annotation	0005634 // nucleus // inferred from direct assay /// 0005737 // cytoplasm // inferred from direct assay	0000166 // nucleotide binding // inferred from electronic annotation /// 0000287 // magnesium ion binding // inferred from electronic annotation /// 0005525 // GTP binding // inferred from electronic annotation /// 0008193 // tRNA guanylyltransferase activity // inferred from direct assay /// 0008193 // tRNA guanylyltransferase activity // inferred from electronic annotation /// 0016740 // transf…		IPR024956 // tRNAHis guanylyltransferase catalytic domain // 5.6E-44 /// IPR025845 // Thg1 C-terminal domain // 2.7E-38
1770566_at	NM_001183447	CIN5	854193	-1.58938	8.53382	3.76844	9.113	4.34122	9.20445	2.37102	9.47691	2.73139	9.57201	1.15199	10.2217	4.0447	9.15884	2.54483	9.52458	10.2222	10.1201	10.3242	8.20613	8.87459	10.1201	10.3242	8.20613	8.87459	Yeast_2 Array	Saccharomyces cerevisiae	2013-10-23	Affymetrix Proprietary Database	YOR028C	S. cerevisiae YOR028C /GEN=CIN5 /DB_XREF=GI:6324602 /SEG=NC_001147:-383532,384419 /DEF=Basic leucine zipper transcriptional factor of the yAP-1 family that mediates pleiotropic drug resistance and salt tolerance; localizes constitutively to the nucleus /NOTE=Cin5p; go_component: nucleus [goid GO:0005634] [evidence IDA] [pmid 11179441]; go_function: RNA polymerase II transcription factor activity …	YOR028C.S1	chrXV:383532-384420 (-) // 100.0 //	Basic leucine zipper (bZIP) transcription factor of the yAP-1 family; physically interacts with the Tup1-Cyc8 complex and recruits Tup1p to its targets; mediates pleiotropic drug resistance and salt tolerance; nuclearly localized under oxidative stress and sequestered in the cytoplasm by Lot6p under reducing conditions; CIN5 has a paralog, YAP6, that arose from the whole genome duplication			YOR028C	P40917		NP_014671	S000005554	0006351 // transcription, DNA-dependent // inferred from electronic annotation /// 0006355 // regulation of transcription, DNA-dependent // inferred from electronic annotation /// 0006357 // regulation of transcription from RNA polymerase II promoter // not recorded /// 0006972 // hyperosmotic response // inferred from genetic interaction /// 0042493 // response to drug // inferred from mutant ph…	0005634 // nucleus // inferred from direct assay /// 0005634 // nucleus // inferred from electronic annotation /// 0005737 // cytoplasm // inferred from direct assay /// 0005737 // cytoplasm // inferred from electronic annotation	0003677 // DNA binding // inferred from electronic annotation /// 0003700 // sequence-specific DNA binding transcription factor activity // inferred from electronic annotation /// 0043565 // sequence-specific DNA binding // inferred from direct assay /// 0043565 // sequence-specific DNA binding // inferred from electronic annotation /// 0046983 // protein dimerization activity // inferred from el…		IPR004827 // Basic-leucine zipper domain // 1.3E-13
1770567_at	NM_001182152	NEJ1	850970	1.33799	8.8091	1.52511	9.32112	1.35578	9.23859	2.04058	9.10153	1.81401	9.02094	-1.1249	9.54528	1.43796	9.27995	1.92397	9.06133	9.54565	9.63055	9.46076	9.02163	8.60157	9.63055	9.46076	9.02163	8.60157	Yeast_2 Array	Saccharomyces cerevisiae	2013-10-23	Affymetrix Proprietary Database	YLR265C	S. cerevisiae YLR265C /GEN=NEJ1 /DB_XREF=GI:6323295 /SEG=NC_001144:-674429,675457 /DEF=Nonhomologous End-Joining regulator 1; Repressed by MAT heterozygosity; Interacts with Lif1p in a yeast two-hybrid assay /NOTE=Nej1p; go_component: nucleus [goid GO:0005634] [evidence IDA] [pmid 11676923]; go_function: molecular_function unknown [goid GO:0005554] [evidence ND]; go_process: DNA repair [goid GO:0…	YLR265C.S1	chrXII:674428-675457 (-) // 100.0 //	Protein involved in regulation of nonhomologous end joining; interacts with DNA ligase IV components Dnl4p and Lif1p; repressed by MAT heterozygosity; regulates cellular distribution of Lif1p			YLR265C	Q06148		NP_013367	S000004255	0006281 // DNA repair // inferred from electronic annotation /// 0006303 // double-strand break repair via nonhomologous end joining // inferred from mutant phenotype /// 0006974 // response to DNA damage stimulus // inferred from electronic annotation /// 0045002 // double-strand break repair via single-strand annealing // inferred from mutant phenotype	0005634 // nucleus // inferred from direct assay /// 0005634 // nucleus // inferred from electronic annotation /// 0005737 // cytoplasm // inferred from electronic annotation /// 0016020 // membrane // inferred from electronic annotation /// 0016021 // integral to membrane // inferred from electronic annotation /// 0031965 // nuclear membrane // inferred from electronic annotation /// 0032807 // …	0045027 // DNA end binding // inferred from direct assay		IPR015381 // XLF/Cernunnos // 2.2E-32
1770571_at	NM_001183220	MVD1	855779	-1.28845	11.8923	-1.97901	11.2077	-1.71311	11.3159	-2.54986	11.3813	-2.20727	11.4912	1.15521	10.8297	-1.84127	11.262	-2.37239	11.4364	10.8302	10.7261	10.9343	11.7109	12.0765	10.7261	10.9343	11.7109	12.0765	Yeast_2 Array	Saccharomyces cerevisiae	2013-10-23	Affymetrix Proprietary Database	YNR043W	S. cerevisiae YNR043W /GEN=MVD1 /DB_XREF=GI:6324371 /SEG=NC_001146:+701894,703084 /DEF=involved in the polyisoprene biosynthesis pathway /NOTE=Mvd1p; go_component: cytosol [goid GO:0005829] [evidence TAS]; go_function: diphosphomevalonate decarboxylase activity [goid GO:0004163] [evidence TAS]; go_process: ergosterol biosynthesis [goid GO:0006696] [evidence TAS]; go_process: isoprenoid biosynthes…	YNR043W.S1	chrXIV:701896-703087 (+) // 100.0 //	Mevalonate pyrophosphate decarboxylase, essential enzyme involved in the biosynthesis of isoprenoids and sterols, including ergosterol; acts as a homodimer			YNR043W	P32377	EC:4.1.1.33	NP_014441	S000005326	0006629 // lipid metabolic process // inferred from electronic annotation /// 0006694 // steroid biosynthetic process // inferred from electronic annotation /// 0008202 // steroid metabolic process // inferred from electronic annotation /// 0008299 // isoprenoid biosynthetic process // inferred from electronic annotation /// 0008610 // lipid biosynthetic process // inferred from electronic annota…	0005737 // cytoplasm // inferred from direct assay	0000166 // nucleotide binding // inferred from electronic annotation /// 0004163 // diphosphomevalonate decarboxylase activity // inferred from direct assay /// 0004163 // diphosphomevalonate decarboxylase activity // inferred from electronic annotation /// 0004163 // diphosphomevalonate decarboxylase activity // inferred from mutant phenotype /// 0005524 // ATP binding // inferred from electroni…		IPR006204 // GHMP kinase N-terminal domain // 9.0E-10
1770580_at	NM_001178723	ADY2	850368	1.7377	5.07882	1.25981	5.65718	1.28146	5.6691	2.18917	5.23059	2.22679	5.24162	1.01719	5.83851	1.27059	5.66314	2.2079	5.23611	5.83852	5.82623	5.85081	5.49303	4.69585	5.82623	5.85081	5.49303	4.69585	Yeast_2 Array	Saccharomyces cerevisiae	2013-10-23	Affymetrix Proprietary Database	YCR010C	S. cerevisiae YCR010C /GEN=ADY2 /DB_XREF=GI:6319855 /SEG=NC_001135:-132270,133121 /DEF=Accumulation of DYads; member of the TC 9.B.33 YaaH family of putative transporters /NOTE=Ady2p; go_component: membrane [goid GO:0016020] [evidence ISS] [pmid 12429834]; go_function: acetate transporter activity [goid GO:0015123] [evidence IMP] [pmid 14968426]; go_function: transporter activity [goid GO:0005215…	YCR010C.S1	chrIII:132270-133122 (-) // 100.0 //	Acetate transporter required for normal sporulation; phosphorylated in mitochondria; ADY2 has a paralog, ATO2, that arose from the whole genome duplication			YCR010C	P25613		NP_009936	S000000603	0006810 // transport // inferred from electronic annotation /// 0006811 // ion transport // inferred from electronic annotation /// 0006846 // acetate transport // inferred from mutant phenotype /// 0007126 // meiosis // inferred from electronic annotation /// 0015696 // ammonium transport // inferred from electronic annotation /// 0015696 // ammonium transport // inferred from expression pattern…	0005739 // mitochondrion // inferred from direct assay /// 0005773 // vacuole // inferred from electronic annotation /// 0005774 // vacuolar membrane // inferred from electronic annotation /// 0005886 // plasma membrane // inferred from direct assay /// 0005886 // plasma membrane // inferred from electronic annotation /// 0016020 // membrane // inferred from electronic annotation /// 0016021 // i…	0008519 // ammonium transmembrane transporter activity // inferred from mutant phenotype /// 0015123 // acetate transmembrane transporter activity // inferred from mutant phenotype		IPR000791 // GPR1/FUN34/yaaH // 2.3E-95
1770587_at	NM_001184535	YLR307C-A	1466419	1.57788	9.70172	1.67167	10.4003	1.15959	10.1425	2.6377	10.0536	1.82969	9.80442	-1.44161	10.5104	1.39228	10.2722	2.19686	9.9298	10.5137	10.7776	10.2499	10.0363	9.3783	10.7776	10.2499	10.0363	9.3783	Yeast_2 Array	Saccharomyces cerevisiae	2013-10-23	Affymetrix Proprietary Database	YLR307C-A	S. cerevisiae YLR307C-A /GEN=CDA1 /DB_XREF=GI:33438843 /SEG=NC_001144:-746850,747113 /DEF=Identified by homology to Ashbya gossypii /NOTE=Ylr307c-ap; go_component: cellular_component unknown [goid GO:0008372] [evidence ND]; go_function: molecular_function unknown [goid GO:0005554] [evidence ND]; go_process: biological_process unknown [goid GO:0000004] [evidence ND]	YLR307C-A.S1	chrXII:746849-747113 (-) // 100.0 //	Putative protein of unknown function			YLR307C-A	Q3E825		NP_878131	S000028525
1770589_at	NM_001183671	TMA16	854426	1.41405	9.1871	2.0566	9.94696	2.43416	10.0617	2.90814	9.68005	3.44202	9.7917	1.18358	10.6016	2.23743	10.0045	3.16384	9.73604	10.6023	10.4807	10.7238	9.44042	8.94059	10.4807	10.7238	9.44042	8.94059	Yeast_2 Array	Saccharomyces cerevisiae	2013-10-23	Affymetrix Proprietary Database	YOR252W	S. cerevisiae YOR252W /GEN=CLP1 /DB_XREF=GI:6324826 /SEG=NC_001147:+803777,804202 /DEF=Hypothetical ORF /NOTE=Yor252wp; go_component: nucleus [goid GO:0005634] [evidence IDA] [pmid 14562095]; go_function: molecular_function unknown [goid GO:0005554] [evidence ND]; go_process: biological_process unknown [goid GO:0000004] [evidence ND]	YOR252W.S1	chrXV:803778-804204 (+) // 100.0 //	Protein of unknown function that associates with ribosomes			YOR252W	Q08687		NP_014895	S000005778		0005634 // nucleus // inferred from direct assay /// 0005634 // nucleus // inferred from electronic annotation /// 0005840 // ribosome // inferred from direct assay			IPR021346 // Protein of unknown function DUF2962 // 2.2E-49
1770590_at	NM_001180973	YGL108C	852770	1.6128	10.4067	1.3724	10.9832	1.29595	10.9426	2.21341	10.6253	2.09011	10.5861	-1.05899	11.1725	1.33363	10.9629	2.15088	10.6057	11.1725	11.2139	11.1312	10.7572	10.0676	11.2139	11.1312	10.7572	10.0676	Yeast_2 Array	Saccharomyces cerevisiae	2013-10-23	Affymetrix Proprietary Database	YGL108C	S. cerevisiae YGL108C /GEN=CUE3 /DB_XREF=GI:6321330 /SEG=NC_001139:-303650,304072 /DEF=Protein of unknown function; green fluorescent protein (GFP)-fusion protein localizes to the cell periphery /NOTE=Ygl108cp; go_component: cellular_component unknown [goid GO:0008372] [evidence ND]; go_function: molecular_function unknown [goid GO:0005554] [evidence ND]; go_process: biological_process unknown [g…	YGL108C.S1	chrVII:303651-304074 (-) // 100.0 //	Protein of unknown function, predicted to be palmitoylated; green fluorescent protein (GFP)-fusion protein localizes to the cell periphery; protein abundance increases in response to DNA replication stress			YGL108C	P53139		NP_011407	S000003076		0005886 // plasma membrane // inferred from electronic annotation /// 0016020 // membrane // inferred from electronic annotation
1770604_at	NM_001178460	CYC8	852410	-1.87434	9.21266	-1.38228	8.53389	-1.35868	8.54664	-2.59087	8.96401	-2.54663	8.97741	1.01737	8.31597	-1.37043	8.54027	-2.56866	8.97071	8.31598	8.30356	8.3284	8.77061	9.67699	8.30356	8.3284	8.77061	9.67699	Yeast_2 Array	Saccharomyces cerevisiae	2013-10-23	Affymetrix Proprietary Database	YBR112C	S. cerevisiae YBR112C /GEN=CYC8 /DB_XREF=GI:6319589 /SEG=NC_001134:-462826,465726 /DEF=General transcriptional co-repressor, acts together with Tup1p; also acts as part of a transcriptional co-activator complex that recruits the SWI/SNF and SAGA complexes to promoters /NOTE=Cyc8p; go_component: nucleus [goid GO:0005634] [evidence IPI] [pmid 1739976]; go_function: general transcriptional repressor…	YBR112C.S1	chrII:462863-465764 (-) // 100.0 //	General transcriptional co-repressor, acts together with Tup1p; also acts as part of a transcriptional co-activator complex that recruits the SWI/SNF and SAGA complexes to promoters; can form the prion [OCT+]			YBR112C	P14922		NP_009670	S000000316	0006338 // chromatin remodeling // inferred from genetic interaction /// 0006351 // transcription, DNA-dependent // inferred from electronic annotation /// 0006355 // regulation of transcription, DNA-dependent // inferred from electronic annotation /// 0007070 // negative regulation of transcription from RNA polymerase II promoter during mitosis // inferred from mutant phenotype /// 0016584 // nu…	0005634 // nucleus // inferred from electronic annotation /// 0005634 // nucleus // inferred from physical interaction /// 0017053 // transcriptional repressor complex // inferred from direct assay	0001190 // RNA polymerase II transcription factor binding transcription factor activity involved in positive regulation of transcription // inferred from direct assay /// 0001190 // RNA polymerase II transcription factor binding transcription factor activity involved in positive regulation of transcription // inferred from genetic interaction /// 0001190 // RNA polymerase II transcription factor …		IPR001440 // Tetratricopeptide TPR-1 // 1.7E-4 /// IPR001440 // Tetratricopeptide TPR-1 // 3.2E-5 /// IPR001440 // Tetratricopeptide TPR-1 // 2.8E-4 /// IPR001440 // Tetratricopeptide TPR-1 // 0.0031 /// IPR001440 // Tetratricopeptide TPR-1 // 1.6E-4 /// IPR001440 // Tetratricopeptide TPR-1 // 1.5E-7
1770610_at	NM_001178370	POA1	852310	1.76489	10.2471	1.50163	10.9544	1.21917	10.807	2.65021	10.5251	2.1517	10.3835	-1.23168	11.1002	1.35305	10.881	2.38798	10.4545	11.1012	11.2516	10.9509	10.665	9.84545	11.2516	10.9509	10.665	9.84545	Yeast_2 Array	Saccharomyces cerevisiae	2013-10-23	Affymetrix Proprietary Database	YBR022W	S. cerevisiae YBR022W /GEN=FUR4 /DB_XREF=GI:6319496 /SEG=NC_001134:+283700,284233 /DEF=Hypothetical ORF /NOTE=Ybr022wp; go_component: cellular_component unknown [goid GO:0008372] [evidence ND]; go_function: hydrolase activity [goid GO:0016787] [evidence IDA] [pmid 10550052]; go_process: biological_process unknown [goid GO:0000004] [evidence ND]	YBR022W.S1	chrII:283737-284271 (+) // 100.0 //	Phosphatase that is highly specific for ADP-ribose 1''-phosphate, a tRNA splicing metabolite; may have a role in regulation of tRNA splicing			YBR022W	P38218		NP_009578	S000000226	0006388 // tRNA splicing, via endonucleolytic cleavage and ligation // traceable author statement /// 0016311 // dephosphorylation // inferred from direct assay		0016787 // hydrolase activity // inferred from electronic annotation /// 0016791 // phosphatase activity // inferred from direct assay		IPR002589 // Appr-1-p processing // 9.6E-31
1770611_at	NM_001178599	MRPS5	852553	-1.07913	10.4475	-1.86595	9.93256	-1.84331	9.94177	-2.0136	9.98493	-1.98917	9.99418	1.01228	9.50159	-1.85459	9.93717	-2.00135	9.98955	9.5016	9.49279	9.5104	10.3927	10.5026	9.49279	9.5104	10.3927	10.5026	Yeast_2 Array	Saccharomyces cerevisiae	2013-10-23	Affymetrix Proprietary Database	YBR251W	S. cerevisiae YBR251W /GEN=MRPS5 /DB_XREF=GI:6319728 /SEG=NC_001134:+721347,722270 /DEF=Mitochondrial ribosomal protein of the small subunit /NOTE=Mrps5p; go_component: mitochondrial small ribosomal subunit [goid GO:0005763] [evidence IDA] [pmid 11278769]; go_function: structural constituent of ribosome [goid GO:0003735] [evidence IDA] [pmid 11278769]; go_process: protein biosynthesis [goid GO:00…	YBR251W.S1	chrII:721384-722308 (+) // 100.0 //	Mitochondrial ribosomal protein of the small subunit			YBR251W	P33759		NP_009810	S000000455	0006412 // translation // inferred from electronic annotation /// 0032543 // mitochondrial translation // inferred by curator	0005622 // intracellular // inferred from electronic annotation /// 0005739 // mitochondrion // inferred from direct assay /// 0005739 // mitochondrion // inferred from electronic annotation /// 0005763 // mitochondrial small ribosomal subunit // inferred from physical interaction /// 0005840 // ribosome // inferred from electronic annotation /// 0030529 // ribonucleoprotein complex // inferred f…	0003723 // RNA binding // inferred from electronic annotation /// 0003735 // structural constituent of ribosome // inferred from electronic annotation /// 0003735 // structural constituent of ribosome // inferred from physical interaction		IPR005324 // Ribosomal protein S5, C-terminal // 1.8E-17 /// IPR013810 // Ribosomal protein S5, N-terminal // 1.2E-26
1770623_at	NM_001183948	ODC1	855969	-1.36633	10.6288	-1.85103	9.95196	-1.75209	9.9933	-2.52913	10.165	-2.39394	10.2072	1.05647	9.55724	-1.80088	9.97265	-2.46061	10.1861	9.55733	9.5177	9.59695	10.406	10.8563	9.5177	9.59695	10.406	10.8563	Yeast_2 Array	Saccharomyces cerevisiae	2013-10-23	Affymetrix Proprietary Database	YPL134C	S. cerevisiae YPL134C /GEN=ODC1 /DB_XREF=GI:6325123 /SEG=NC_001148:-298570,299502 /DEF=Mitochondrial inner membrane transporter, exports 2-oxoadipate and 2-oxoglutarate from the mitochondrial matrix to the cytosol for use in lysine and glutamate biosynthesis and in lysine catabolism /NOTE=Odc1p; go_component: mitochondrial inner membrane [goid GO:0005743] [evidence IDA] [pmid 11013234]; go_compon…	YPL134C.S1	chrXVI:298569-299502 (-) // 100.0 //	Mitochondrial inner membrane transporter; exports 2-oxoadipate and 2-oxoglutarate from the mitochondrial matrix to the cytosol for lysine and glutamate biosynthesis and lysine catabolism; suppresses, in multicopy, an fmc1 null mutation; ODC1 has a paralog, ODC2, that arose from the whole genome duplication			YPL134C	Q03028		NP_015191	S000006055	0006810 // transport // inferred from electronic annotation /// 0006835 // dicarboxylic acid transport // inferred from direct assay /// 0006839 // mitochondrial transport // inferred from direct assay /// 0055085 // transmembrane transport // inferred from electronic annotation	0005739 // mitochondrion // inferred from direct assay /// 0005739 // mitochondrion // inferred from electronic annotation /// 0005743 // mitochondrial inner membrane // inferred from direct assay /// 0005743 // mitochondrial inner membrane // inferred from electronic annotation /// 0016020 // membrane // inferred from electronic annotation /// 0016021 // integral to membrane // inferred from ele…	0005215 // transporter activity // inferred from electronic annotation /// 0005310 // dicarboxylic acid transmembrane transporter activity // inferred from direct assay /// 0005488 // binding // inferred from electronic annotation		IPR018108 // Mitochondrial substrate/solute carrier // 1.1E-18 /// IPR018108 // Mitochondrial substrate/solute carrier // 1.5E-16 /// IPR018108 // Mitochondrial substrate/solute carrier // 2.7E-27
1770639_at	NM_001180010	YFR045W	850606	-1.12935	9.86505	-1.69889	9.38762	-1.88819	9.30791	-1.91864	9.47149	-2.13243	9.39106	-1.11143	8.93657	-1.79104	9.34785	-2.02271	9.43136	8.9369	9.0131	8.86069	9.77769	9.95319	9.0131	8.86069	9.77769	9.95319	Yeast_2 Array	Saccharomyces cerevisiae	2013-10-23	Affymetrix Proprietary Database	YFR045W	S. cerevisiae YFR045W /GEN=ERJ5 /DB_XREF=GI:42742174 /SEG=NC_001138:+242129,242986 /DEF=Hypothetical ORF /NOTE=Yfr045wp; go_component: mitochondrial inner membrane [goid GO:0005743] [evidence ISS] [pmid 10930523]; go_function: transporter activity [goid GO:0005215] [evidence ISS] [pmid 10930523]; go_process: transport [goid GO:0006810] [evidence ISS] [pmid 10930523]	YFR045W.S1	chrVI:242128-242986 (+) // 100.0 //	Putative mitochondrial transport protein; null mutant is viable, exhibits decreased levels of chitin and normal resistance to calcofluor white			YFR045W	P43617		NP_116703	S000001941	0006810 // transport // inferred from electronic annotation /// 0006810 // transport // inferred from sequence or structural similarity /// 0055085 // transmembrane transport // inferred from electronic annotation	0005739 // mitochondrion // inferred from electronic annotation /// 0005743 // mitochondrial inner membrane // inferred from electronic annotation /// 0005743 // mitochondrial inner membrane // inferred from sequence or structural similarity /// 0016020 // membrane // inferred from electronic annotation /// 0016021 // integral to membrane // inferred from electronic annotation /// 0016021 // inte…	0005215 // transporter activity // inferred from sequence or structural similarity /// 0005488 // binding // inferred from electronic annotation		IPR018108 // Mitochondrial substrate/solute carrier // 1.2E-6 /// IPR018108 // Mitochondrial substrate/solute carrier // 1.1E-18 /// IPR018108 // Mitochondrial substrate/solute carrier // 1.6E-14
1770640_at	NM_001178727	POL4	850372	1.61469	7.81497	1.2932	8.35165	1.20642	8.3025	2.08812	7.99045	1.94799	7.94342	-1.07194	8.48893	1.24906	8.32711	2.01684	7.96697	8.48907	8.53918	8.43897	8.16824	7.47698	8.53918	8.43897	8.16824	7.47698	Yeast_2 Array	Saccharomyces cerevisiae	2013-10-23	Affymetrix Proprietary Database	YCR014C	S. cerevisiae YCR014C /GEN=POL4 /DB_XREF=GI:10383782 /SEG=NC_001135:-139182,140930 /DEF=Probable homolog of mammalian DNA polymerase beta; may function in double-stranded DNA break repair /NOTE=Pol4p; go_component: nucleus [goid GO:0005634] [evidence TAS] [pmid 9745046]; go_function: beta DNA polymerase activity [goid GO:0003890] [evidence TAS] [pmid 9745046]; go_process: base-excision repair, ga…	YCR014C.S1	chrIII:139182-140931 (-) // 100.0 //	DNA polymerase IV, undergoes pair-wise interactions with Dnl4p-Lif1p and Rad27p to mediate repair of DNA double-strand breaks by non-homologous end joining (NHEJ); homologous to mammalian DNA polymerase beta			YCR014C	P25615	EC:2.7.7.7	NP_009940	S000000607	0006281 // DNA repair // inferred from electronic annotation /// 0006302 // double-strand break repair // inferred from direct assay /// 0006303 // double-strand break repair via nonhomologous end joining // inferred from direct assay /// 0006303 // double-strand break repair via nonhomologous end joining // inferred from mutant phenotype /// 0006974 // response to DNA damage stimulus // inferred…	0005634 // nucleus // inferred from electronic annotation /// 0005634 // nucleus // traceable author statement	0003677 // DNA binding // inferred from electronic annotation /// 0003824 // catalytic activity // inferred from electronic annotation /// 0003887 // DNA-directed DNA polymerase activity // inferred from electronic annotation /// 0003887 // DNA-directed DNA polymerase activity // traceable author statement /// 0016740 // transferase activity // inferred from electronic annotation /// 0016779 // n…
1770650_at	NM_001180848	IRC4	852153	1.95029	8.75777	-2.19596	8.66688	-2.11004	8.69757	-1.12597	8.20315	-1.08191	8.23219	1.04072	8.14675	-2.15257	8.68224	-1.10372	8.21768	8.1468	8.11801	8.17559	9.25286	8.28917	8.11801	8.17559	9.25286	8.28917	Yeast_2 Array	Saccharomyces cerevisiae	2013-10-23	Affymetrix Proprietary Database	YDR540C	S. cerevisiae YDR540C /GEN=PAD1 /DB_XREF=GI:6320749 /SEG=NC_001136:-1517116,1517655 /DEF=Hypothetical ORF /NOTE=Ydr540cp; go_component: cytoplasm [goid GO:0005737] [evidence IDA] [pmid 14562095]; go_component: nucleus [goid GO:0005634] [evidence IDA] [pmid 14562095]; go_function: molecular_function unknown [goid GO:0005554] [evidence ND]; go_process: biological_process unknown [goid GO:0000004] […	YDR540C.S1	chrIV:1517120-1517660 (-) // 100.0 //	Putative protein of unknown function; null mutant displays increased levels of spontaneous Rad52p foci; green fluorescent protein (GFP)-fusion protein localizes to the cytoplasm and nucleus			YDR540C	Q03036		NP_010829	S000002948	0006312 // mitotic recombination // inferred from mutant phenotype	0005634 // nucleus // inferred from direct assay /// 0005634 // nucleus // inferred from electronic annotation /// 0005737 // cytoplasm // inferred from direct assay /// 0005737 // cytoplasm // inferred from electronic annotation			IPR012550 // Protein of unknown function DUF1706 // 1.9E-60
1770653_at	NM_001181343	RPS0A	853128	-1.1161	12.7228	-2.24566	12.0461	-1.64155	12.2811	-2.50639	12.1214	-1.83214	12.3578	1.36801	11.7005	-1.91999	12.1642	-2.14291	12.2402	11.7027	11.4767	11.9288	12.6438	12.8023	11.4767	11.9288	12.6438	12.8023	Yeast_2 Array	Saccharomyces cerevisiae	2013-10-23	Affymetrix Proprietary Database	YGR214W	S. cerevisiae YGR214W /GEN=RPS0A /DB_XREF=GI:6321653 /SEG=NC_001139:+920578,921791 /DEF=Protein component of the small (40S) ribosomal subunit, nearly identical to Rps0Bp; required for maturation of 18S rRNA along with Rps0Bp; deletion of either RPS0 gene reduces growth rate, deletion of both genes is lethal /NOTE=Rps0ap; go_component: cytosolic small ribosomal subunit (sensu Eukarya) [goid GO:00…	YGR214W.S1	chrVII:920579-921793 (+) // 100.0 //	Ribosomal 40S subunit protein S0A; required for maturation of 18S rRNA along with Rps0Bp; deletion of either RPS0 gene reduces growth rate, deletion of both genes is lethal; homologous to human ribosomal protein SA and bacterial S2; RPS0A has a paralog, RPS0B, that arose from the whole genome duplication;			YGR214W	P32905		NP_011730	S000003446	0000028 // ribosomal small subunit assembly // inferred from mutant phenotype /// 0000447 // endonucleolytic cleavage in ITS1 to separate SSU-rRNA from 5.8S rRNA and LSU-rRNA from tricistronic rRNA transcript (SSU-rRNA, 5.8S rRNA, LSU-rRNA) // inferred from mutant phenotype /// 0000461 // endonucleolytic cleavage to generate mature 3'-end of SSU-rRNA from (SSU-rRNA, 5.8S rRNA, LSU-rRNA) // inferr…	0005622 // intracellular // inferred from electronic annotation /// 0005737 // cytoplasm // inferred from electronic annotation /// 0005840 // ribosome // inferred from electronic annotation /// 0015935 // small ribosomal subunit // inferred from electronic annotation /// 0022627 // cytosolic small ribosomal subunit // inferred from direct assay /// 0030529 // ribonucleoprotein complex // inferre…	0003735 // structural constituent of ribosome // inferred from direct assay /// 0003735 // structural constituent of ribosome // inferred from electronic annotation		IPR001865 // Ribosomal protein S2 // 4.3E-21 /// IPR001865 // Ribosomal protein S2 // 3.7E-17
1770683_at	NM_001180797	SLD5	852100	-1.27262	8.45983	-1.59353	7.9445	-1.35545	8.06535	-2.02795	8.10948	-1.72497	8.23284	1.17564	7.73133	-1.46968	8.00515	-1.87034	8.17139	7.73222	7.61549	7.84894	8.28772	8.63551	7.61549	7.84894	8.28772	8.63551	Yeast_2 Array	Saccharomyces cerevisiae	2013-10-23	Affymetrix Proprietary Database	YDR489W	S. cerevisiae YDR489W /GEN=SLD5 /DB_XREF=GI:6320697 /SEG=NC_001136:+1431000,1431884 /DEF=Synthetic Lethality with Dpb11-1 /NOTE=Sld5p; go_component: GINS complex [goid GO:0000811] [evidence IPI] [pmid 12730134]; go_function: DNA binding [goid GO:0003677] [evidence IPI] [pmid 12730134]; go_process: DNA-dependent DNA replication [goid GO:0006261] [evidence IMP] [pmid 12730134]	YDR489W.S1	chrIV:1431004-1431889 (+) // 100.0 //	Subunit of the GINS complex (Sld5p, Psf1p, Psf2p, Psf3p), which is localized to DNA replication origins and implicated in assembly of the DNA replication machinery			YDR489W	Q03406		NP_010777	S000002897	0000727 // double-strand break repair via break-induced replication // inferred from mutant phenotype /// 0006260 // DNA replication // inferred from electronic annotation /// 0006261 // DNA-dependent DNA replication // inferred from mutant phenotype	0000811 // GINS complex // inferred from physical interaction /// 0005634 // nucleus // inferred from electronic annotation /// 0031261 // DNA replication preinitiation complex // inferred from genetic interaction /// 0031261 // DNA replication preinitiation complex // inferred from mutant phenotype /// 0031298 // replication fork protection complex // inferred from direct assay	0005515 // protein binding // inferred from physical interaction		IPR021151 // GINS complex // 1.9E-14
1770695_at	NM_001178789	TRX3	850444	1.59784	11.4879	1.31876	12.0288	1.22349	11.9755	2.10716	11.6801	1.95493	11.6283	-1.07787	12.1759	1.27023	12.0022	2.02962	11.6542	12.176	12.2301	12.1219	11.8309	11.1548	12.2301	12.1219	11.8309	11.1548	Yeast_2 Array	Saccharomyces cerevisiae	2013-10-23	Affymetrix Proprietary Database	YCR083W	S. cerevisiae YCR083W /GEN=TRX3 /DB_XREF=GI:6319925 /SEG=NC_001135:+259574,259957 /DEF=mitochondrial thioredoxin /NOTE=Trx3p; go_component: mitochondrion [goid GO:0005739] [evidence IDA] [pmid 10037727]; go_function: thiol-disulfide exchange intermediate activity [goid GO:0030508] [evidence IDA] [pmid 10037727]; go_process: response to oxidative stress [goid GO:0006979] [evidence IMP] [pmid 10037…	YCR083W.S1	chrIII:259574-259958 (+) // 100.0 //	Mitochondrial thioredoxin, highly conserved oxidoreductase required to maintain the redox homeostasis of the cell, forms the mitochondrial thioredoxin system with Trr2p, redox state is maintained by both Trr2p and Glr1p			YCR083W	P25372		NP_010006	S000000679	0006662 // glycerol ether metabolic process // inferred from electronic annotation /// 0022900 // electron transport chain // inferred from electronic annotation /// 0034599 // cellular response to oxidative stress // inferred from mutant phenotype /// 0045454 // cell redox homeostasis // inferred from electronic annotation /// 0055114 // oxidation-reduction process // inferred from electronic an…	0005739 // mitochondrion // inferred from direct assay /// 0005739 // mitochondrion // inferred from electronic annotation	0009055 // electron carrier activity // inferred from electronic annotation /// 0015035 // protein disulfide oxidoreductase activity // inferred from electronic annotation /// 0015036 // disulfide oxidoreductase activity // inferred from direct assay		IPR013766 // Thioredoxin domain // 6.8E-29
1770701_at	NM_001181573	RPB4	853301	1.33377	11.3526	1.54215	11.8706	1.35723	11.7806	2.05687	11.6554	1.81024	11.567	-1.13624	12.0947	1.44674	11.8257	1.92962	11.6113	12.0951	12.1872	12.003	11.5623	11.1468	12.1872	12.003	11.5623	11.1468	Yeast_2 Array	Saccharomyces cerevisiae	2013-10-23	Affymetrix Proprietary Database	YJL140W	S. cerevisiae YJL140W /GEN=RPB4 /DB_XREF=GI:6322321 /SEG=NC_001142:+150879,151544 /DEF=RNA polymerase II core subunit /NOTE=Rpb4p; go_component: DNA-directed RNA polymerase II, core complex [goid GO:0005665] [evidence TAS] [pmid 9774381]; go_function: DNA-directed RNA polymerase activity [goid GO:0003899] [evidence TAS] [pmid 9774381]; go_process: transcription from Pol II promoter [goid GO:00063…	YJL140W.S1	chrX:150957-151623 (+) // 100.0 //	RNA polymerase II subunit B32; forms two subunit dissociable complex with Rpb7p; involved in recruitment of 3'-end processing factors to transcribing RNA polymerase II complex and in export of mRNA to cytoplasm under stress conditions; also involved in translation initiation			YJL140W	P20433		NP_012395	S000003676	0000288 // nuclear-transcribed mRNA catabolic process, deadenylation-dependent decay // inferred from mutant phenotype /// 0006281 // DNA repair // inferred from electronic annotation /// 0006351 // transcription, DNA-dependent // inferred from electronic annotation /// 0006366 // transcription from RNA polymerase II promoter // inferred from mutant phenotype /// 0006367 // transcription initiati…	0000932 // cytoplasmic mRNA processing body // inferred from direct assay /// 0000932 // cytoplasmic mRNA processing body // inferred from electronic annotation /// 0005634 // nucleus // inferred from direct assay /// 0005634 // nucleus // inferred from electronic annotation /// 0005665 // DNA-directed RNA polymerase II, core complex // inferred from direct assay /// 0005737 // cytoplasm // infer…	0000166 // nucleotide binding // inferred from electronic annotation /// 0003697 // single-stranded DNA binding // inferred from direct assay /// 0003727 // single-stranded RNA binding // inferred from direct assay /// 0003824 // catalytic activity // inferred from electronic annotation /// 0003899 // DNA-directed RNA polymerase activity // inferred from electronic annotation /// 0003968 // RNA-d…		IPR005574 // RNA polymerase II, Rpb4 // 3.1E-35
1770707_at	NM_001181334	TDA10	853119	1.52714	9.94616	-1.61482	9.90454	-2.04345	9.72711	-1.05742	9.60507	-1.33809	9.433	-1.26543	9.39353	-1.81654	9.81622	-1.1895	9.51943	9.39507	9.56488	9.22526	10.2563	9.64543	9.56488	9.22526	10.2563	9.64543	Yeast_2 Array	Saccharomyces cerevisiae	2013-10-23	Affymetrix Proprietary Database	YGR205W	S. cerevisiae YGR205W /GEN=ADE3 /DB_XREF=GI:6321644 /SEG=NC_001139:+909216,910088 /DEF=Hypothetical ORF /NOTE=Ygr205wp; go_component: cytoplasm [goid GO:0005737] [evidence IDA] [pmid 14562095]; go_component: nucleus [goid GO:0005634] [evidence IDA] [pmid 14562095]; go_function: molecular_function unknown [goid GO:0005554] [evidence ND]; go_process: biological_process unknown [goid GO:0000004] [ev…	YGR205W.S1	chrVII:909217-910090 (+) // 100.0 //	ATP-binding protein of unknown function; crystal structure resembles that of E.coli pantothenate kinase and other small kinases; null mutant is sensitive to expression of the top1-T722A allele			YGR205W	P42938	EC:2.7.-.-	NP_011721	S000003437	0016310 // phosphorylation // inferred from electronic annotation	0005634 // nucleus // inferred from direct assay /// 0005634 // nucleus // inferred from electronic annotation /// 0005737 // cytoplasm // inferred from direct assay /// 0005737 // cytoplasm // inferred from electronic annotation	0000166 // nucleotide binding // inferred from electronic annotation /// 0005524 // ATP binding // inferred from direct assay /// 0005524 // ATP binding // inferred from electronic annotation /// 0016301 // kinase activity // inferred from electronic annotation /// 0016740 // transferase activity // inferred from electronic annotation
1770710_at	NM_001181853	IRC19	850626	1.63632	8.37874	1.8529	9.1756	1.78821	9.15115	3.03194	8.79483	2.92609	8.77139	-1.03618	9.60561	1.82026	9.16338	2.97854	8.78312	9.60564	9.63127	9.58001	8.74149	8.03103	9.63127	9.58001	8.74149	8.03103	Yeast_2 Array	Saccharomyces cerevisiae	2013-10-23	Affymetrix Proprietary Database	YLL033W	S. cerevisiae YLL033W /GEN=RIX7 /DB_XREF=GI:6322995 /SEG=NC_001144:+73408,74100 /DEF=Yll033wp /NOTE=go_component: cellular_component unknown [goid GO:0008372] [evidence ND]; go_function: molecular_function unknown [goid GO:0005554] [evidence ND]; go_process: sporulation (sensu Saccharomyces) [goid GO:0007151] [evidence IMP] [pmid 12432101]	YLL033W.S1	chrXII:73407-74100 (+) // 100.0 //	Putative protein of unknown function; YLL033W is not an essential gene but mutant is defective in spore formation; null mutant displays increased levels of spontaneous Rad52p foci			YLL033W	Q07843		NP_013067	S000003956	0006312 // mitotic recombination // inferred from mutant phenotype /// 0030435 // sporulation resulting in formation of a cellular spore // inferred from electronic annotation /// 0030437 // ascospore formation // inferred from mutant phenotype
1770725_at	NM_001178876	CIN8	856648	1.24923	8.04012	1.87633	8.64429	1.58815	8.5294	2.34398	8.47343	1.98398	8.36081	-1.18145	8.98907	1.72624	8.58704	2.15648	8.41731	8.98988	9.11016	8.8696	8.20224	7.8812	9.11016	8.8696	8.20224	7.8812	Yeast_2 Array	Saccharomyces cerevisiae	2013-10-23	Affymetrix Proprietary Database	YEL061C	S. cerevisiae YEL061C /GEN=CIN8 /DB_XREF=GI:37362641 /SEG=NC_001137:-36535,39537 /DEF=Kinesin motor protein involved in mitotic spindle assembly and chromosome segregation /NOTE=Cin8p; go_component: kinesin complex [goid GO:0005871] [evidence TAS] [pmid 9153752]; go_component: spindle microtubule [goid GO:0005876] [evidence TAS] [pmid 9153752]; go_function: microtubule motor activity [goid GO:000…	YEL061C.S1	chrV:36534-39537 (-) // 100.0 //	Kinesin motor protein involved in mitotic spindle assembly and chromosome segregation			YEL061C	P27895		NP_010853	S000000787	0000070 // mitotic sister chromatid segregation // inferred from genetic interaction /// 0000073 // spindle pole body separation // inferred from genetic interaction /// 0000073 // spindle pole body separation // inferred from mutant phenotype /// 0000092 // mitotic anaphase B // inferred from mutant phenotype /// 0007018 // microtubule-based movement // inferred from electronic annotation /// 00…	0000235 // astral microtubule // inferred from mutant phenotype /// 0000778 // condensed nuclear chromosome kinetochore // inferred from direct assay /// 0005737 // cytoplasm // inferred from electronic annotation /// 0005739 // mitochondrion // inferred from direct assay /// 0005739 // mitochondrion // inferred from electronic annotation /// 0005819 // spindle // inferred from electronic annotat…	0000166 // nucleotide binding // inferred from electronic annotation /// 0003777 // microtubule motor activity // inferred from electronic annotation /// 0005524 // ATP binding // inferred from electronic annotation /// 0008017 // microtubule binding // inferred from electronic annotation /// 0008569 // minus-end-directed microtubule motor activity // inferred from direct assay /// 0008574 // plu…		IPR001752 // Kinesin, motor domain // 2.6E-34 /// IPR001752 // Kinesin, motor domain // 6.2E-63
1770737_at	NM_001182802	JNM1	855339	1.62586	8.85129	2.05492	9.71449	1.86735	9.64881	3.34101	9.33731	3.03605	9.27419	-1.10045	10.1786	1.95889	9.6817	3.18488	9.3058	10.1789	10.2479	10.1098	9.20883	8.50762	10.2479	10.1098	9.20883	8.50762	Yeast_2 Array	Saccharomyces cerevisiae	2013-10-23	Affymetrix Proprietary Database	YMR294W	S. cerevisiae YMR294W /GEN=JNM1 /DB_XREF=GI:6323951 /SEG=NC_001145:+856965,858086 /DEF=Component of the yeast dynactin complex, consisting of Nip100p, Jnm1p, and Arp1p; required for proper nuclear migration and spindle partitioning during mitotic anaphase B /NOTE=Jnm1p; go_component: dynactin complex [goid GO:0005869] [evidence IDA] [pmid 9658168]; go_function: structural constituent of cytoskele…	YMR294W.S1	chrXIII:856964-858086 (+) // 100.0 //	Component of the yeast dynactin complex, consisting of Nip100p, Jnm1p, and Arp1p; required for proper nuclear migration and spindle partitioning during mitotic anaphase B			YMR294W	P36224		NP_014022	S000004908	0000132 // establishment of mitotic spindle orientation // inferred from mutant phenotype /// 0007017 // microtubule-based process // inferred from electronic annotation /// 0007067 // mitosis // inferred from electronic annotation /// 0007097 // nuclear migration // inferred from mutant phenotype	0000235 // astral microtubule // inferred from direct assay /// 0005737 // cytoplasm // inferred from electronic annotation /// 0005816 // spindle pole body // inferred from direct assay /// 0005856 // cytoskeleton // inferred from electronic annotation /// 0005869 // dynactin complex // inferred from direct assay /// 0005874 // microtubule // inferred from electronic annotation /// 0005938 // ce…	0003774 // motor activity // inferred from electronic annotation /// 0005200 // structural constituent of cytoskeleton // inferred from physical interaction /// 0005515 // protein binding // inferred from physical interaction		IPR006996 // Dynamitin subunit 2 // 8.0E-7
1770739_at	NM_001182053	SEC10	850863	1.20612	9.64949	2.00898	10.2765	1.74967	10.1812	2.42308	10.1336	2.11032	10.0395	-1.1482	10.6919	1.87485	10.229	2.2613	10.0867	10.6924	10.7921	10.5927	9.78563	9.51525	10.7921	10.5927	9.78563	9.51525	Yeast_2 Array	Saccharomyces cerevisiae	2013-10-23	Affymetrix Proprietary Database	YLR166C	S. cerevisiae YLR166C /GEN=SEC10 /DB_XREF=GI:6323195 /SEG=NC_001144:-495431,498046 /DEF=100 kD component of the Exocyst complex; required for exocytosis. The Exocyst complex contains the gene products encoded by SEC3, SEC5, SEC6, SEC8, SEC10, SEC15 and EXO70. /NOTE=Sec10p; go_component: actin cap (sensu Fungi) [goid GO:0030478] [evidence IDA] [pmid 10652251]; go_component: exocyst [goid GO:000014…	YLR166C.S1	chrXII:495430-498046 (-) // 100.0 //	Essential 100kDa subunit of the exocyst complex; the exocyst mediates polarized targeting and tethering of post-Golgi secretory vesicles to active sites of exocytosis at the plasma membrane prior to SNARE-mediated fusion			YLR166C	Q06245		NP_013267	S000004156	0006810 // transport // inferred from electronic annotation /// 0006887 // exocytosis // inferred from electronic annotation /// 0006887 // exocytosis // inferred from mutant phenotype /// 0006893 // Golgi to plasma membrane transport // inferred from genetic interaction /// 0006893 // Golgi to plasma membrane transport // inferred from mutant phenotype /// 0015031 // protein transport // inferre…	0000145 // exocyst // inferred from direct assay /// 0005737 // cytoplasm // inferred from electronic annotation /// 0043332 // mating projection tip // inferred from direct assay	0005515 // protein binding // inferred from physical interaction		IPR009976 // Exocyst complex component Sec10-like // 5.0E-214
1770760_at	NM_001181297	YGR168C	853078	1.84372	9.16921	1.51909	9.91815	1.28824	9.80213	2.80078	9.45228	2.37515	9.3417	-1.1792	10.1047	1.39891	9.86031	2.5792	9.39715	10.1054	10.2243	9.98653	9.62113	8.73851	10.2243	9.98653	9.62113	8.73851	Yeast_2 Array	Saccharomyces cerevisiae	2013-10-23	Affymetrix Proprietary Database	YGR168C	S. cerevisiae YGR168C /GEN=CLC1 /DB_XREF=GI:6321607 /SEG=NC_001139:-833355,834485 /DEF=Hypothetical ORF /NOTE=Ygr168cp; go_component: cellular_component unknown [goid GO:0008372] [evidence ND]; go_function: molecular_function unknown [goid GO:0005554] [evidence ND]; go_process: biological_process unknown [goid GO:0000004] [evidence ND]	YGR168C.S1	chrVII:833356-834487 (-) // 100.0 //	Putative protein of unknown function; YGR168C is not an essential gene			YGR168C	P53293		NP_011684	S000003400		0016020 // membrane // inferred from electronic annotation /// 0016021 // integral to membrane // inferred from electronic annotation /// 0016021 // integral to membrane // not recorded
1770765_at	NM_001179611	PRI2	853821	1.83173	9.96503	1.39915	10.6507	1.32422	10.6118	2.56286	10.1943	2.42561	10.1571	-1.05659	10.856	1.36117	10.6313	2.49329	10.1757	10.856	10.8957	10.8163	10.4112	9.53799	10.8957	10.8163	10.4112	9.53799	Yeast_2 Array	Saccharomyces cerevisiae	2013-10-23	Affymetrix Proprietary Database	YKL045W	S. cerevisiae YKL045W /GEN=PRI2 /DB_XREF=GI:6322806 /SEG=NC_001143:+353138,354724 /DEF=Subunit of DNA primase, which is required for DNA synthesis and double-strand break repair /NOTE=Pri2p; go_component: alpha DNA polymerase:primase complex [goid GO:0005658] [evidence TAS] [pmid 9745046]; go_function: alpha DNA polymerase activity [goid GO:0003889] [evidence TAS] [pmid 9745046]; go_process: DNA …	YKL045W.S1	chrXI:353136-354723 (+) // 100.0 //	Subunit of DNA primase, which is required for DNA synthesis and double-strand break repair			YKL045W	P20457	EC:2.7.7.-	NP_012879	S000001528	0000731 // DNA synthesis involved in DNA repair // inferred from mutant phenotype /// 0006260 // DNA replication // inferred from electronic annotation /// 0006260 // DNA replication // inferred from mutant phenotype /// 0006269 // DNA replication, synthesis of RNA primer // inferred from direct assay /// 0006269 // DNA replication, synthesis of RNA primer // inferred from electronic annotation /…	0005634 // nucleus // inferred from direct assay /// 0005635 // nuclear envelope // inferred from direct assay /// 0005658 // alpha DNA polymerase:primase complex // inferred from direct assay /// 0030894 // replisome // inferred from electronic annotation /// 1990077 // primosome complex // inferred from electronic annotation	0003677 // DNA binding // inferred from electronic annotation /// 0003697 // single-stranded DNA binding // inferred from direct assay /// 0003896 // DNA primase activity // inferred from direct assay /// 0003896 // DNA primase activity // inferred from electronic annotation /// 0003896 // DNA primase activity // inferred from genetic interaction /// 0003896 // DNA primase activity // inferred fr…		IPR007238 // DNA primase large subunit, eukaryotic/archaeal // 3.4E-89
1770766_at	NM_001184306	EST3	854806	1.45742	9.76075	1.38273	10.2673	1.38295	10.2675	2.01522	9.98551	2.01554	9.98562	1.00016	10.5039	1.38284	10.2674	2.01538	9.98556	10.5039	10.5038	10.504	10.0362	9.49282	10.5038	10.504	10.0362	9.49282	Yeast_2 Array	Saccharomyces cerevisiae	2013-10-23	Affymetrix Proprietary Database	YIL009C-A	S. cerevisiae YIL009C-A /GEN=EST3 /DB_XREF=GI:6322181 /SEG=NC_001141:-335663,336209 /DEF=Component of the telomerase holoenzyme, involved in telomere replication /NOTE=Est3p; go_component: nucleus [goid GO:0005634] [evidence IDA] [pmid 12101098]; go_component: telomerase holoenzyme complex [goid GO:0005697] [evidence IDA,IPI] [pmid 10898986]; go_component: telomerase holoenzyme complex [goid GO:0…	YIL009C-A.S1	chrIX:335662-336209 (-) // 100.0 //	Component of the telomerase holoenzyme, involved in telomere replication			YIL009C-A	Q03096		NP_012256	S000006432	0006184 // GTP catabolic process // inferred from direct assay /// 0007004 // telomere maintenance via telomerase // inferred from electronic annotation /// 0007004 // telomere maintenance via telomerase // inferred from mutant phenotype /// 0032508 // DNA duplex unwinding // inferred from electronic annotation /// 0051973 // positive regulation of telomerase activity // inferred from electronic …	0000781 // chromosome, telomeric region // inferred from electronic annotation /// 0000781 // chromosome, telomeric region // inferred from mutant phenotype /// 0005634 // nucleus // inferred from direct assay /// 0005634 // nucleus // inferred from electronic annotation /// 0005694 // chromosome // inferred from electronic annotation /// 0005697 // telomerase holoenzyme complex // inferred from …	0003924 // GTPase activity // inferred from direct assay /// 0003924 // GTPase activity // inferred from mutant phenotype /// 0033680 // ATP-dependent DNA/RNA helicase activity // inferred from direct assay /// 0042162 // telomeric DNA binding // inferred from direct assay /// 0042162 // telomeric DNA binding // inferred from electronic annotation		IPR019437 // Telomerase holoenzyme, Est3 subunit // 2.5E-46
1770768_at	NM_001179029	RTR1	856882	1.88858	9.3027	1.56877	10.0922	1.36661	9.99541	2.96275	9.60692	2.58096	9.51475	-1.14793	10.3223	1.4642	10.0439	2.76527	9.56094	10.3228	10.4223	10.2233	9.77265	8.85534	10.4223	10.2233	9.77265	8.85534	Yeast_2 Array	Saccharomyces cerevisiae	2013-10-23	Affymetrix Proprietary Database	YER139C	S. cerevisiae YER139C /GEN=GDI1 /DB_XREF=GI:6320987 /SEG=NC_001137:-450558,451238 /DEF=Hypothetical ORF /NOTE=Yer139cp; go_component: cytoplasm [goid GO:0005737] [evidence IDA] [pmid 14562095]; go_function: molecular_function unknown [goid GO:0005554] [evidence ND]; go_process: biological_process unknown [goid GO:0000004] [evidence ND]	YER139C.S1	chrV:450557-451238 (-) // 100.0 //	CTD phosphatase; dephosphorylates S5-P in the C-terminal domain of Rpo21p; has a cysteine-rich motif required for function and conserved in eukaryotes; shuttles between the nucleus and cytoplasm; RTR1 has a paralog, RTR2, that arose from the whole genome duplication			YER139C	P40084		NP_011066	S000000941	0006351 // transcription, DNA-dependent // inferred from electronic annotation /// 0006355 // regulation of transcription, DNA-dependent // inferred from electronic annotation /// 0006366 // transcription from RNA polymerase II promoter // inferred from genetic interaction /// 0006366 // transcription from RNA polymerase II promoter // inferred from mutant phenotype /// 0006366 // transcription f…	0005634 // nucleus // inferred from direct assay /// 0005634 // nucleus // inferred from electronic annotation /// 0005737 // cytoplasm // inferred from direct assay /// 0005737 // cytoplasm // inferred from electronic annotation	0004721 // phosphoprotein phosphatase activity // inferred from electronic annotation /// 0008420 // CTD phosphatase activity // inferred from direct assay /// 0016787 // hydrolase activity // inferred from electronic annotation /// 0046872 // metal ion binding // inferred from electronic annotation		IPR007308 // Protein of unknown function DUF408 // 1.0E-20
1770773_at	NM_001179581	PUT3	853854	1	7.94933	2.13718	8.4795	1.92538	8.40863	2.13718	8.4795	1.92538	8.40863	-1.11	8.96944	2.02852	8.44414	2.02852	8.44414	8.96975	9.04504	8.89447	7.94933	7.94933	9.04504	8.89447	7.94933	7.94933	Yeast_2 Array	Saccharomyces cerevisiae	2013-10-23	Affymetrix Proprietary Database	YKL015W	S. cerevisiae YKL015W /GEN=PUT3 /DB_XREF=GI:6322837 /SEG=NC_001143:+408187,411126 /DEF=Positive regulator of PUT (proline utilization) genes /NOTE=Put3p; go_component: nucleus [goid GO:0005634] [evidence IC] [pmid 1986247]; go_function: specific RNA polymerase II transcription factor activity [goid GO:0003704] [evidence IDA] [pmid 1986247]; go_process: positive regulation of transcription from Po…	YKL015W.S1	chrXI:408186-411126 (+) // 100.0 //	Transcriptional activator; binds specific gene recruitment sequences and is required for DNA zip code-mediated targeting of genes to nuclear periphery; regulates proline utilization genes, constitutively binds PUT1 and PUT2 promoters as a dimer, undergoes conformational change to form active state; binds other promoters only under activating conditions; differentially phosphorylated in presence o…			YKL015W	P25502		NP_012910	S000001498	0000972 // transcription-dependent tethering of RNA polymerase II gene DNA at nuclear periphery // inferred from mutant phenotype /// 0006351 // transcription, DNA-dependent // inferred from electronic annotation /// 0006355 // regulation of transcription, DNA-dependent // inferred from electronic annotation /// 0006366 // transcription from RNA polymerase II promoter // inferred from electronic …	0005634 // nucleus // inferred by curator /// 0005634 // nucleus // inferred from electronic annotation	0000978 // RNA polymerase II core promoter proximal region sequence-specific DNA binding // inferred from direct assay /// 0000981 // sequence-specific DNA binding RNA polymerase II transcription factor activity // inferred from electronic annotation /// 0001077 // RNA polymerase II core promoter proximal region sequence-specific DNA binding transcription factor activity involved in positive regu…		IPR001138 // Zn(2)-C6 fungal-type DNA-binding domain // 2.9E-10 /// IPR007219 // Transcription factor, fungi // 7.5E-31
1770777_at	NM_001184284	RPO26	856317	1.10609	11.8007	1.92291	12.3363	1.85071	12.3097	2.12691	12.2605	2.04705	12.234	-1.03901	12.7893	1.88647	12.323	2.0866	12.2472	12.7893	12.8169	12.7617	11.8736	11.7282	12.8169	12.7617	11.8736	11.7282	Yeast_2 Array	Saccharomyces cerevisiae	2013-10-23	Affymetrix Proprietary Database	YPR187W	S. cerevisiae YPR187W /GEN=RPO26 /DB_XREF=GI:6325445 /SEG=NC_001148:+911251,911794 /DEF=subunit common to RNA polymerases I, II, and III /NOTE=Rpo26p; go_component: DNA-directed RNA polymerase I complex [goid GO:0005736] [evidence TAS] [pmid 9774381]; go_component: DNA-directed RNA polymerase II, core complex [goid GO:0005665] [evidence TAS] [pmid 9774381]; go_component: DNA-directed RNA polymera…	YPR187W.S1	chrXVI:911252-911796 (+) // 100.0 //	RNA polymerase subunit ABC23, common to RNA polymerases I, II, and III; part of central core; similar to bacterial omega subunit			YPR187W	P20435		NP_015513	S000006391	0006351 // transcription, DNA-dependent // inferred from electronic annotation /// 0006360 // transcription from RNA polymerase I promoter // inferred from direct assay /// 0006366 // transcription from RNA polymerase II promoter // inferred from mutant phenotype /// 0006383 // transcription from RNA polymerase III promoter // inferred from mutant phenotype /// 0042797 // tRNA transcription from …	0005634 // nucleus // inferred from electronic annotation /// 0005654 // nucleoplasm // traceable author statement /// 0005665 // DNA-directed RNA polymerase II, core complex // inferred from direct assay /// 0005666 // DNA-directed RNA polymerase III complex // inferred from direct assay /// 0005736 // DNA-directed RNA polymerase I complex // inferred from direct assay /// 0005737 // cytoplasm /…	0001054 // RNA polymerase I activity // inferred from direct assay /// 0001055 // RNA polymerase II activity // inferred from direct assay /// 0001056 // RNA polymerase III activity // inferred from direct assay /// 0003677 // DNA binding // inferred from electronic annotation /// 0003899 // DNA-directed RNA polymerase activity // inferred from electronic annotation /// 0003968 // RNA-directed RN…		IPR006110 // RNA polymerase, subunit omega/K/RPABC2 // 6.1E-23
1770783_at	NM_001182026	SLS1	850830	-2.19733	7.8615	-1.17673	7.19576	-1.10907	7.23905	-2.58567	7.73429	-2.437	7.78082	1.061	7.12191	-1.1424	7.21744	-2.51023	7.75759	7.12204	7.07932	7.16475	7.31411	8.44986	7.07932	7.16475	7.31411	8.44986	Yeast_2 Array	Saccharomyces cerevisiae	2013-10-23	Affymetrix Proprietary Database	YLR139C	S. cerevisiae YLR139C /GEN=SLS1 /DB_XREF=GI:6323168 /SEG=NC_001144:-421543,423474 /DEF=Protein involved in mitochondrial gene expression, may facilitate translation by delivering mRNAs to membrane-bound translational activation complexes /NOTE=Sls1p; go_component: integral to membrane [goid GO:0016021] [evidence IDA] [pmid 8917313]; go_component: mitochondrial inner membrane [goid GO:0005743] [ev…	YLR139C.S1	chrXII:421542-423474 (-) // 100.0 //	Mitochondrial membrane protein that coordinates expression of mitochondrially-encoded genes; may facilitate delivery of mRNA to membrane-bound translation machinery			YLR139C	P42900		NP_013240	S000004129	0006412 // translation // inferred from electronic annotation /// 0009060 // aerobic respiration // inferred from mutant phenotype /// 0032543 // mitochondrial translation // inferred from mutant phenotype	0005739 // mitochondrion // inferred from direct assay /// 0005739 // mitochondrion // inferred from electronic annotation /// 0005743 // mitochondrial inner membrane // inferred from direct assay /// 0005743 // mitochondrial inner membrane // inferred from electronic annotation /// 0016020 // membrane // inferred from electronic annotation /// 0016021 // integral to membrane // inferred from dir…	0005515 // protein binding // inferred from physical interaction
1770788_at	NM_001183739	HSH49	854497	1.97897	9.85369	1.79389	10.7717	1.66568	10.7201	3.55005	10.2469	3.29633	10.1978	-1.07697	11.1478	1.7286	10.7459	3.42084	10.2224	11.148	11.2014	11.0945	10.3584	9.37361	11.2014	11.0945	10.3584	9.37361	Yeast_2 Array	Saccharomyces cerevisiae	2013-10-23	Affymetrix Proprietary Database	YOR319W	S. cerevisiae YOR319W /GEN=HSH49 /DB_XREF=GI:6324895 /SEG=NC_001147:+912817,913458 /DEF=Human SAP Homolog 49. A yeast homolog of a human spliceosome associated protein (SAP) called SAP 49. /NOTE=Hsh49p; go_component: snRNP U2 [goid GO:0005686] [evidence IDA] [pmid 11804584]; go_function: RNA binding [goid GO:0003723] [evidence IDA] [pmid 9436903]; go_process: nuclear mRNA splicing, via spliceosom…	YOR319W.S1	chrXV:912818-913460 (+) // 100.0 //	U2-snRNP associated splicing factor with similarity to the mammalian splicing factor SAP49; proposed to function as a U2-snRNP assembly factor along with Hsh155p and binding partner Cus1p; contains two RNA recognition motifs (RRM)			YOR319W	Q99181		NP_014964	S000005846	0000398 // mRNA splicing, via spliceosome // inferred from mutant phenotype /// 0000398 // mRNA splicing, via spliceosome // inferred from physical interaction /// 0006397 // mRNA processing // inferred from electronic annotation	0005634 // nucleus // inferred from electronic annotation /// 0005686 // U2 snRNP // inferred from direct assay /// 0071004 // U2-type prespliceosome // inferred from direct assay	0000166 // nucleotide binding // inferred from electronic annotation /// 0003676 // nucleic acid binding // inferred from electronic annotation /// 0003723 // RNA binding // inferred from direct assay /// 0003723 // RNA binding // inferred from electronic annotation /// 0005515 // protein binding // inferred from physical interaction		IPR000504 // RNA recognition motif domain // 2.1E-14 /// IPR000504 // RNA recognition motif domain // 4.9E-11
1770829_at	NM_001184529	YCR075W-A	1466399	1.94402	10.553	1.83715	11.4738	1.56805	11.3633	3.57145	10.9642	3.04831	10.8587	-1.17162	11.8061	1.69728	11.4186	3.29953	10.9116	11.8066	11.9209	11.6924	11.0434	10.0844	11.9209	11.6924	11.0434	10.0844	Yeast_2 Array	Saccharomyces cerevisiae	2013-10-23	Affymetrix Proprietary Database	YCR075W-A	S. cerevisiae YCR075W-A /GEN=ERS1 /DB_XREF=GI:33438776 /SEG=NC_001135:+248971,249198 /DEF=Identified by homology to Ashbya gossypii /NOTE=Ycr075w-ap; go_component: cellular_component unknown [goid GO:0008372] [evidence ND]; go_function: molecular_function unknown [goid GO:0005554] [evidence ND]; go_process: biological_process unknown [goid GO:0000004] [evidence ND]	YCR075W-A.S1	chrIII:248971-249199 (+) // 100.0 //	Putative protein of unknown function; identified by homology to Ashbya gossypii; YCR075W-A has a paralog, YNR034W-A, that arose from the whole genome duplication			YCR075W-A	Q3E830		NP_878058	S000028519					IPR021591 // Protein of unknown function DUF3215 // 1.5E-32
1770834_at	NM_001179655	MIF2	853773	1.63968	8.90025	2.03012	9.76153	1.78367	9.67253	3.32875	9.37814	2.92464	9.29263	-1.13817	10.1919	1.90291	9.71713	3.12016	9.33549	10.1923	10.2857	10.099	9.26411	8.55069	10.2857	10.099	9.26411	8.55069	Yeast_2 Array	Saccharomyces cerevisiae	2013-10-23	Affymetrix Proprietary Database	YKL089W	S. cerevisiae YKL089W /GEN=MIF2 /DB_XREF=GI:6322761 /SEG=NC_001143:+273039,274688 /DEF=centromere protein required for normal chromosome segregation and spindle integrity /NOTE=Mif2p; go_component: condensed nuclear chromosome kinetochore [goid GO:0000778] [evidence TAS] [pmid 10189365]; go_component: nucleus [goid GO:0005634] [evidence TAS] [pmid 10189365]; go_function: centromeric DNA binding […	YKL089W.S1	chrXI:273037-274687 (+) // 100.0 //	Protein required for structural integrity of elongating spindles; localizes to the kinetochore; interacts with histones H2A, H2B, and H4; phosphorylated by Ipl1p; orthologous to human centromere constitutive-associated network (CCAN) subunit CENP-C and fission yeast cnp3			YKL089W	P35201		NP_012834	S000001572	0007049 // cell cycle // inferred from electronic annotation /// 0007059 // chromosome segregation // inferred from genetic interaction /// 0007059 // chromosome segregation // inferred from mutant phenotype /// 0007067 // mitosis // inferred from electronic annotation /// 0030472 // mitotic spindle organization in nucleus // inferred from mutant phenotype /// 0051301 // cell division // inferred…	0000775 // chromosome, centromeric region // inferred from electronic annotation /// 0000780 // condensed nuclear chromosome, centromeric region // inferred from direct assay /// 0000941 // condensed nuclear chromosome inner kinetochore // inferred from direct assay /// 0005634 // nucleus // inferred from electronic annotation /// 0005694 // chromosome // inferred from electronic annotation	0003677 // DNA binding // inferred from electronic annotation /// 0019237 // centromeric DNA binding // inferred from direct assay		IPR025974 // Mif2/CENP-C cupin domain // 9.7E-31
1770837_at	NM_001181395	YGR266W	853182	-1.50013	9.96946	-1.49268	9.38781	-1.37727	9.44748	-2.23922	9.66733	-2.06609	9.72878	1.0838	9.16117	-1.43382	9.41769	-2.15091	9.6981	9.16135	9.1033	9.2194	9.68121	10.2663	9.1033	9.2194	9.68121	10.2663	Yeast_2 Array	Saccharomyces cerevisiae	2013-10-23	Affymetrix Proprietary Database	YGR266W	S. cerevisiae YGR266W /GEN=MES1 /DB_XREF=GI:6321705 /SEG=NC_001139:+1022661,1024766 /DEF=probably contains a single transmembrane span /NOTE=Ygr266wp; go_component: plasma membrane [goid GO:0005886] [evidence IDA] [pmid 12469340]; go_function: molecular_function unknown [goid GO:0005554] [evidence ND]; go_process: biological_process unknown [goid GO:0000004] [evidence ND]	YGR266W.S1	chrVII:1022661-1024767 (+) // 100.0 //	Protein of unknown function; predicted to contain a single transmembrane domain; mutant has increased aneuploidy tolerance; localized to both the mitochondrial outer membrane and the plasma membrane; protein abundance increases in response to DNA replication stress			YGR266W	P53326		NP_011782	S000003498		0005739 // mitochondrion // inferred from direct assay /// 0005741 // mitochondrial outer membrane // inferred from direct assay /// 0005886 // plasma membrane // inferred from direct assay
1770858_at	NM_001179998	QCR6	850593	1.05052	12.6978	-3.10063	11.8891	-2.68745	11.9991	-2.9515	11.8559	-2.5582	11.9655	1.15374	11.2035	-2.88666	11.9442	-2.74783	11.9108	11.204	11.1008	11.3072	12.7334	12.6623	11.1008	11.3072	12.7334	12.6623	Yeast_2 Array	Saccharomyces cerevisiae	2013-10-23	Affymetrix Proprietary Database	YFR033C	S. cerevisiae YFR033C /GEN=QCR6 /DB_XREF=GI:14318558 /SEG=NC_001138:-224314,224757 /DEF=ubiquinol-cytochrome c oxidoreductase subunit 6 (17 kDa) /NOTE=Qcr6p; go_component: mitochondrion [goid GO:0005739] [evidence IDA] [pmid 11914276]; go_component: respiratory chain complex III (sensu Eukarya) [goid GO:0005750] [evidence IDA] [pmid 10873857]; go_function: ubiquinol-cytochrome-c reductase activit…	YFR033C.S1	chrVI:224313-224757 (-) // 100.0 //	Subunit 6 of the ubiquinol cytochrome-c reductase complex; the complex, also known as the cytochrome bc(1) complex or Complex III, is a component of the mitochondrial inner membrane electron transport chain; highly acidic protein; required for maturation of cytochrome c1; may be loosely associated with the complex since it is easily released into the intermembrane space			YFR033C	P00127		NP_116691	S000001929	0006122 // mitochondrial electron transport, ubiquinol to cytochrome c // inferred from electronic annotation /// 0006122 // mitochondrial electron transport, ubiquinol to cytochrome c // inferred from mutant phenotype /// 0006810 // transport // inferred from electronic annotation /// 0009060 // aerobic respiration // inferred from mutant phenotype /// 0022900 // electron transport chain // infe…	0005739 // mitochondrion // inferred from direct assay /// 0005739 // mitochondrion // inferred from electronic annotation /// 0005743 // mitochondrial inner membrane // inferred from electronic annotation /// 0005750 // mitochondrial respiratory chain complex III // inferred from direct assay /// 0005758 // mitochondrial intermembrane space // inferred from direct assay /// 0016020 // membrane /…	0008121 // ubiquinol-cytochrome-c reductase activity // inferred from electronic annotation /// 0008121 // ubiquinol-cytochrome-c reductase activity // inferred from mutant phenotype		IPR023184 // Ubiquinol-cytochrome C reductase hinge domain // 1.6E-20
1770868_at	NM_001182162	SMD2	850981	1.60269	9.61257	2.41512	10.5758	1.97855	10.4395	3.8707	10.2081	3.17101	10.0765	-1.22065	11.0862	2.18596	10.5078	3.50343	10.1425	11.0871	11.2309	10.9433	9.95884	9.27834	11.2309	10.9433	9.95884	9.27834	Yeast_2 Array	Saccharomyces cerevisiae	2013-10-23	Affymetrix Proprietary Database	YLR275W	S. cerevisiae YLR275W /GEN=SMD2 /DB_XREF=GI:6323305 /SEG=NC_001144:+694380,694802 /DEF=U1 snRNP protein of the Sm class /NOTE=Smd2p; go_component: small nuclear ribonucleoprotein complex [goid GO:0030532] [evidence IDA] [pmid 10377396]; go_function: pre-mRNA splicing factor activity [goid GO:0008248] [evidence IPI] [pmid 10377396]; go_process: nuclear mRNA splicing, via spliceosome [goid GO:00003…	YLR275W.S1	chrXII:694379-694802 (+) // 100.0 //	Core Sm protein Sm D2; part of heteroheptameric complex (with Smb1p, Smd1p, Smd3p, Sme1p, Smx3p, and Smx2p) that is part of the spliceosomal U1, U2, U4, and U5 snRNPs; homolog of human Sm D2			YLR275W	Q06217		NP_013377	S000004265	0000398 // mRNA splicing, via spliceosome // inferred from physical interaction /// 0006397 // mRNA processing // inferred from electronic annotation /// 0008380 // RNA splicing // inferred from electronic annotation	0005634 // nucleus // inferred from electronic annotation /// 0005682 // U5 snRNP // inferred from direct assay /// 0005685 // U1 snRNP // inferred from direct assay /// 0030529 // ribonucleoprotein complex // inferred from electronic annotation /// 0030532 // small nuclear ribonucleoprotein complex // inferred from electronic annotation /// 0046540 // U4/U6 x U5 tri-snRNP complex // inferred fro…	0003723 // RNA binding // inferred from electronic annotation /// 0005515 // protein binding // inferred from physical interaction		IPR001163 // Ribonucleoprotein LSM domain // 3.0E-17
1770871_at	NM_001178483	CKS1	852432	-1.47968	10.3027	-1.43357	9.76071	-1.20034	9.89137	-2.12123	10.0322	-1.77613	10.1665	1.1943	9.63159	-1.31178	9.82626	-1.94103	10.0995	9.63244	9.50436	9.76052	10.024	10.5893	9.50436	9.76052	10.024	10.5893	Yeast_2 Array	Saccharomyces cerevisiae	2013-10-23	Affymetrix Proprietary Database	YBR135W	S. cerevisiae YBR135W /GEN=CKS1 /DB_XREF=GI:6319611 /SEG=NC_001134:+504810,505262 /DEF=subunit of the Cdc28 protein kinase /NOTE=Cks1p; go_component: cytoplasm [goid GO:0005737] [evidence IDA] [pmid 14562095]; go_component: nucleus [goid GO:0005634] [evidence IDA] [pmid 14562095]; go_function: protein kinase activator activity [goid GO:0030295] [evidence IDA] [pmid 10913169]; go_process: regulati…	YBR135W.S1	chrII:504847-505300 (+) // 100.0 //	Cyclin-dependent protein kinase regulatory subunit and adaptor; interacts with Cdc28p(Cdk1p); required for G1/S and G2/M phase transitions and budding; mediates the phosphorylation and degradation of Sic1p; modulates proteolysis of M-phase targets through interactions with the proteasome; role in transcriptional regulation, recruiting proteasomal subunits to target gene promoters			YBR135W	P20486		NP_009693	S000000339	0006338 // chromatin remodeling // inferred from mutant phenotype /// 0006351 // transcription, DNA-dependent // inferred from mutant phenotype /// 0007049 // cell cycle // inferred from electronic annotation /// 0007346 // regulation of mitotic cell cycle // inferred from mutant phenotype /// 0045860 // positive regulation of protein kinase activity // inferred from direct assay /// 0045893 // p…	0000307 // cyclin-dependent protein kinase holoenzyme complex // inferred from direct assay /// 0005634 // nucleus // inferred from direct assay /// 0005737 // cytoplasm // inferred from direct assay	0005515 // protein binding // inferred from physical interaction /// 0016538 // cyclin-dependent protein serine/threonine kinase regulator activity // inferred from electronic annotation /// 0030295 // protein kinase activator activity // inferred from direct assay /// 0042393 // histone binding // inferred from direct assay /// 0043130 // ubiquitin binding // inferred from direct assay		IPR000789 // Cyclin-dependent kinase, regulatory subunit // 1.2E-35
1770876_at	NM_001180208	NOP14	851407	-1.07205	9.1926	1.85572	9.57816	2.23586	9.70562	1.73101	9.63059	2.0856	9.75875	1.20485	10.1681	2.03694	9.6421	1.90005	9.69489	10.169	10.0345	10.3034	9.14255	9.24292	10.0345	10.3034	9.14255	9.24292	Yeast_2 Array	Saccharomyces cerevisiae	2013-10-23	Affymetrix Proprietary Database	YDL148C	S. cerevisiae YDL148C /GEN=NOP14 /DB_XREF=GI:6320053 /SEG=NC_001136:-188155,190587 /DEF=Nucleolar protein, forms a complex with Noc4p that mediates maturation and nuclear export of 40S ribosomal subunits; also present in the small subunit processome complex, which is required for processing of pre-18S rRNA /NOTE=Nop14p; go_component: nucleolus [goid GO:0005730] [evidence IDA] [pmid 10684247]; go_…	YDL148C.S1	chrIV:188154-190587 (-) // 100.0 //	Nucleolar protein, forms a complex with Noc4p that mediates maturation and nuclear export of 40S ribosomal subunits; also present in the small subunit processome complex, which is required for processing of pre-18S rRNA			YDL148C	Q99207		NP_010133	S000002307	0000447 // endonucleolytic cleavage in ITS1 to separate SSU-rRNA from 5.8S rRNA and LSU-rRNA from tricistronic rRNA transcript (SSU-rRNA, 5.8S rRNA, LSU-rRNA) // inferred from mutant phenotype /// 0000462 // maturation of SSU-rRNA from tricistronic rRNA transcript (SSU-rRNA, 5.8S rRNA, LSU-rRNA) // inferred from mutant phenotype /// 0000472 // endonucleolytic cleavage to generate mature 5'-end of…	0005634 // nucleus // inferred from electronic annotation /// 0005730 // nucleolus // inferred from direct assay /// 0005730 // nucleolus // inferred from electronic annotation /// 0005739 // mitochondrion // inferred from direct assay /// 0030529 // ribonucleoprotein complex // inferred from electronic annotation /// 0030686 // 90S preribosome // inferred from direct assay /// 0030692 // Noc4p-N…	0005515 // protein binding // inferred from physical interaction /// 0030515 // snoRNA binding // inferred from physical interaction		IPR007276 // Nucleolar protein 14 // 1.4E-96 /// IPR007276 // Nucleolar protein 14 // 1.7E-139
1770886_at	NM_001181917	YLR030W	850717	1.87019	6.30468	1.44791	7.03434	1.30964	6.96429	2.70787	6.54851	2.44928	6.48329	-1.10558	7.23363	1.37704	6.9994	2.57533	6.51598	7.23399	7.30639	7.16159	6.77242	5.86923	7.30639	7.16159	6.77242	5.86923	Yeast_2 Array	Saccharomyces cerevisiae	2013-10-23	Affymetrix Proprietary Database	YLR030W	S. cerevisiae YLR030W /GEN=RPL15A /DB_XREF=GI:6323058 /SEG=NC_001144:+203291,204082 /DEF=Hypothetical ORF /NOTE=Ylr030wp; go_component: cellular_component unknown [goid GO:0008372] [evidence ND]; go_function: molecular_function unknown [goid GO:0005554] [evidence ND]; go_process: biological_process unknown [goid GO:0000004] [evidence ND]	YLR030W.S1	chrXII:203290-204082 (+) // 100.0 //	Putative protein of unknown function; S288C contains an in-frame stop codon between ORFs YLR030W and YLR031W			YLR030W	Q07967		NP_013130	S000004020
1770888_at	NM_001179605	PTM1	853827	-1.47592	11.1235	-1.37021	10.6166	-1.32927	10.6389	-2.02232	10.888	-1.9619	10.9109	1.0308	10.4137	-1.34959	10.6278	-1.99188	10.8995	10.4137	10.3918	10.4356	10.8462	11.4079	10.3918	10.4356	10.8462	11.4079	Yeast_2 Array	Saccharomyces cerevisiae	2013-10-23	Affymetrix Proprietary Database	YKL039W	S. cerevisiae YKL039W /GEN=PTM1 /DB_XREF=GI:6322812 /SEG=NC_001143:+362266,363861 /DEF=Putative membrane protein /NOTE=Ptm1p; go_component: cellular_component unknown [goid GO:0008372] [evidence ND]; go_function: molecular_function unknown [goid GO:0005554] [evidence ND]; go_process: biological_process unknown [goid GO:0000004] [evidence ND]	YKL039W.S1	chrXI:362264-363861 (+) // 100.0 //	Protein of unknown function; copurifies with late Golgi vesicles containing the v-SNARE Tlg2p; PTM1 has a paralog, YHL017W, that arose from the whole genome duplication			YKL039W	P32857		NP_012885	S000001522		0000139 // Golgi membrane // inferred from electronic annotation /// 0005768 // endosome // inferred from electronic annotation /// 0005794 // Golgi apparatus // inferred from electronic annotation /// 0016020 // membrane // inferred from electronic annotation /// 0016021 // integral to membrane // inferred from electronic annotation /// 0016021 // integral to membrane // not recorded /// 0031901…			IPR009637 // Transmembrane receptor, eukaryota // 3.9E-91
1770890_at	NM_001182363	ERG6	855003	-1.48456	12.0345	-1.53484	11.4397	-1.41455	11.5	-2.27857	11.7138	-2.09999	11.7756	1.08504	11.1935	-1.47347	11.4699	-2.18746	11.7447	11.1937	11.1348	11.2526	11.7529	12.3229	11.1348	11.2526	11.7529	12.3229	Yeast_2 Array	Saccharomyces cerevisiae	2013-10-23	Affymetrix Proprietary Database	YML008C	S. cerevisiae YML008C /GEN=ERG6 /DB_XREF=GI:6323635 /SEG=NC_001145:-251839,252990 /DEF=Delta(24)-sterol C-methyltransferase, converts zymosterol to fecosterol in the ergosterol biosynthetic pathway by methylating position C-24 /NOTE=Erg6p; go_component: endoplasmic reticulum [goid GO:0005783] [evidence TAS]; go_component: lipid particle [goid GO:0005811] [evidence IDA] [pmid 10515935]; go_functio…	YML008C.S1	chrXIII:251838-252990 (-) // 100.0 //	Delta(24)-sterol C-methyltransferase; converts zymosterol to fecosterol in the ergosterol biosynthetic pathway by methylating position C-24; localized to lipid particles, the plasma membrane-associated endoplasmic reticulum, and the mitochondrial outer membrane			YML008C	P25087	EC:2.1.1.41	NP_013706	S000004467	0006629 // lipid metabolic process // inferred from electronic annotation /// 0006694 // steroid biosynthetic process // inferred from electronic annotation /// 0006696 // ergosterol biosynthetic process // inferred from mutant phenotype /// 0008152 // metabolic process // inferred from electronic annotation /// 0008202 // steroid metabolic process // inferred from electronic annotation /// 00086…	0005739 // mitochondrion // inferred from direct assay /// 0005741 // mitochondrial outer membrane // inferred from direct assay /// 0005783 // endoplasmic reticulum // inferred from direct assay /// 0005811 // lipid particle // inferred from direct assay	0003838 // sterol 24-C-methyltransferase activity // inferred from direct assay /// 0003838 // sterol 24-C-methyltransferase activity // inferred from electronic annotation /// 0008168 // methyltransferase activity // inferred from electronic annotation /// 0016740 // transferase activity // inferred from electronic annotation		IPR013216 // Methyltransferase type 11 // 4.1E-20 /// IPR013705 // Sterol methyltransferase C-terminal // 1.2E-30
1770913_at	NM_001184552	YGR240C-A	1466463	1.8164	6.36566	2.34771	7.40081	2.01295	7.29798	4.26438	6.91717	3.65633	6.82105	-1.1663	7.93026	2.1739	7.34958	3.94867	6.86928	7.93103	8.042	7.82006	6.81075	5.94967	8.042	7.82006	6.81075	5.94967	Yeast_2 Array	Saccharomyces cerevisiae	2013-10-23	Affymetrix Proprietary Database	YGR240C-A	S. cerevisiae YGR240C-A /GEN=PFK1 /DB_XREF=GI:33438801 /SEG=NC_001139:-974581,974781 /DEF=Identified by fungal homology and RT-PCR /NOTE=Ygr240c-ap; go_component: cellular_component unknown [goid GO:0008372] [evidence ND]; go_function: molecular_function unknown [goid GO:0005554] [evidence ND]; go_process: biological_process unknown [goid GO:0000004] [evidence ND]	YGR240C-A.S1	chrVII:974581-974782 (-) // 100.0 //	Putative protein of unknown function; identified by fungal homology and RT-PCR			YGR240C-A	Q3E786		NP_878083	S000028551
1770917_at	NM_001179110	ECM29	856355	1.22715	9.2179	3.5535	10.2406	2.50257	10.0066	4.36069	10.0779	3.07104	9.84758	-1.41994	10.9401	2.98209	10.1243	3.65949	9.96339	10.9431	11.196	10.6901	9.36674	9.07142	11.196	10.6901	9.36674	9.07142	Yeast_2 Array	Saccharomyces cerevisiae	2013-10-23	Affymetrix Proprietary Database	YHL030W	S. cerevisiae YHL030W /GEN=ECM29 /DB_XREF=GI:6321757 /SEG=NC_001140:+40082,45688 /DEF=Major component of the proteasome; tethers the proteasome core particle to the regulatory particle, and enhances the stability of the proteasome /NOTE=Ecm29p; go_component: cytoplasm [goid GO:0005737] [evidence IDA] [pmid 14562095]; go_component: nucleus [goid GO:0005634] [evidence IDA] [pmid 14562095]; go_compo…	YHL030W.S1	chrVIII:40081-45688 (+) // 100.0 //	Scaffold protein; assists in association of the proteasome core particle with the regulatory particle; degraded by the mature proteasome after assembly; contains HEAT-like repeats; protein increases in abundance and relocalizes from nucleus to cytoplasm upon DNA replication stress			YHL030W	P38737		NP_011833	S000001022	0043248 // proteasome assembly // inferred from direct assay	0000502 // proteasome complex // inferred from direct assay /// 0000502 // proteasome complex // inferred from electronic annotation /// 0005634 // nucleus // inferred from direct assay /// 0005634 // nucleus // inferred from electronic annotation /// 0005737 // cytoplasm // inferred from direct assay /// 0005737 // cytoplasm // inferred from electronic annotation	0005488 // binding // inferred from electronic annotation /// 0005515 // protein binding // inferred from electronic annotation /// 0032947 // protein complex scaffold // inferred from direct assay		IPR000357 // HEAT // 2.6E-4 /// IPR024372 // Proteasome stabiliser ECM29 // 5.2E-121
1770924_at	NM_001182633	JLP2	855162	1.84431	9.56959	2.39828	10.6336	2.07145	10.5335	4.42316	10.1543	3.82038	10.0587	-1.15778	11.1771	2.22888	10.5837	4.11074	10.1066	11.1776	11.2833	11.0719	10.0213	9.13823	11.2833	11.0719	10.0213	9.13823	Yeast_2 Array	Saccharomyces cerevisiae	2013-10-23	Affymetrix Proprietary Database	YMR132C	S. cerevisiae YMR132C /GEN=JLP2 /DB_XREF=GI:6323780 /SEG=NC_001145:-534943,535569 /DEF=Hypothetical ORF /NOTE=Jlp2p; go_component: cytoplasm [goid GO:0005737] [evidence IDA] [pmid 14562095]; go_function: molecular_function unknown [goid GO:0005554] [evidence ND]; go_process: biological_process unknown [goid GO:0000004] [evidence ND]	YMR132C.S1	chrXIII:534942-535569 (-) // 100.0 //	Protein of unknown function, contains sequence that closely resembles a J domain (typified by the E. coli DnaJ protein)			YMR132C	P40206		NP_013851	S000004739		0005737 // cytoplasm // inferred from direct assay /// 0005737 // cytoplasm // inferred from electronic annotation			IPR008532 // Domain of unknown function DUF814 // 1.4E-23
1770936_at	NM_001184328	SEM1	851967	1.99028	11.479	1.79881	12.4026	1.52347	12.2862	3.58012	11.8777	3.03213	11.7663	-1.18073	12.7129	1.65542	12.3445	3.29475	11.8221	12.7135	12.8333	12.5936	11.9863	10.9933	12.8333	12.5936	11.9863	10.9933	Yeast_2 Array	Saccharomyces cerevisiae	2013-10-23	Affymetrix Proprietary Database	YDR363W-A	S. cerevisiae YDR363W-A /GEN=SEM1 /DB_XREF=GI:6320571 /SEG=NC_001136:+1202116,1202385 /DEF=Suppressor of Exocyst Mutations; Homolog of DSS1; similar to hypothetical protein from S. pombe /NOTE=Sem1p; go_component: cytosol [goid GO:0005829] [evidence IDA] [pmid 9927667]; go_component: microsome [goid GO:0005792] [evidence IDA] [pmid 9927667]; go_function: molecular_function unknown [goid GO:000555…	YDR363W-A.S1	chrIV:1202120-1202390 (+) // 100.0 //	Component of lid subcomplex of 26S proteasome regulatory subunit; involved in mRNA export mediated by TREX-2 complex (Sac3p-Thp1p); assumes different conformations in different contexts, functions as molecular glue stabilizing the Rpn3p/Rpn7p regulatory heterodimer, and tethers it to lid helical bundle; ortholog of human DSS1; protein abundance increases in response to DNA replication stress			YDR363W-A	O94742		NP_010651	S000007235	0006351 // transcription, DNA-dependent // inferred from electronic annotation /// 0006406 // mRNA export from nucleus // inferred from genetic interaction /// 0006406 // mRNA export from nucleus // inferred from mutant phenotype /// 0006406 // mRNA export from nucleus // inferred from physical interaction /// 0006511 // ubiquitin-dependent protein catabolic process // inferred from mutant phenot…	0000502 // proteasome complex // inferred from electronic annotation /// 0005634 // nucleus // inferred from physical interaction /// 0005829 // cytosol // inferred from direct assay /// 0008541 // proteasome regulatory particle, lid subcomplex // inferred from direct assay /// 0034515 // proteasome storage granule // inferred from direct assay	0005515 // protein binding // inferred from physical interaction		IPR007834 // DSS1/SEM1 // 1.5E-21
1770942_at	NM_001183859	VPS16	856062	1.31876	8.79884	1.5451	9.30926	1.36356	9.22167	2.03763	9.10048	1.79822	9.01486	-1.13314	9.53781	1.4515	9.26557	1.91418	9.05777	9.53823	9.6284	9.44807	9.00069	8.6015	9.6284	9.44807	9.00069	8.6015	Yeast_2 Array	Saccharomyces cerevisiae	2013-10-23	Affymetrix Proprietary Database	YPL045W	S. cerevisiae YPL045W /GEN=VPS16 /DB_XREF=GI:6325212 /SEG=NC_001148:+467255,469651 /DEF=vacuolar sorting protein /NOTE=Vps16p; go_component: insoluble fraction [goid GO:0005626] [evidence IDA] [pmid 9362071]; go_component: vacuolar membrane [goid GO:0005774] [evidence IDA] [pmid 9362071]; go_component: vacuolar membrane (sensu Fungi) [goid GO:0000329] [evidence IDA] [pmid 10944212]; go_function: …	YPL045W.S1	chrXVI:467256-469653 (+) // 100.0 //	Subunit of the vacuole fusion and protein sorting HOPS complex and the CORVET tethering complex; part of the Class C Vps complex essential for membrane docking and fusion at Golgi-to-endosome and endosome-to-vacuole protein transport stages			YPL045W	Q03308		NP_015280	S000005966	0006623 // protein targeting to vacuole // inferred from mutant phenotype /// 0006810 // transport // inferred from electronic annotation /// 0006886 // intracellular protein transport // inferred from electronic annotation /// 0006895 // Golgi to endosome transport // inferred from genetic interaction /// 0007033 // vacuole organization // inferred from mutant phenotype /// 0015031 // protein tr…	0000329 // fungal-type vacuole membrane // inferred from direct assay /// 0005737 // cytoplasm // inferred from electronic annotation /// 0005773 // vacuole // inferred from electronic annotation /// 0030897 // HOPS complex // inferred from physical interaction /// 0033263 // CORVET complex // inferred from direct assay	0005515 // protein binding // inferred from physical interaction /// 0035091 // phosphatidylinositol binding // inferred from direct assay		IPR006925 // Vps16, C-terminal // 1.7E-126 /// IPR006926 // Vps16, N-terminal // 2.5E-137
1770943_at	NM_001182746	RNT1	855280	1.31762	9.35054	1.95591	10.0239	2.37045	10.1551	2.57714	9.81284	3.12334	9.94135	1.21194	10.6572	2.15323	10.0897	2.83713	9.8773	10.6581	10.5195	10.7968	9.55162	9.15369	10.5195	10.7968	9.55162	9.15369	Yeast_2 Array	Saccharomyces cerevisiae	2013-10-23	Affymetrix Proprietary Database	YMR239C	S. cerevisiae YMR239C /GEN=RNT1 /DB_XREF=GI:6323895 /SEG=NC_001145:-748261,749676 /DEF=RNAase III; cleaves a stem-loop structure at the 3' end of U2 snRNA to ensure formation of the correct U2 3' end /NOTE=Rnt1p; go_component: nucleolus [goid GO:0005730] [evidence TAS] [pmid 10690410]; go_function: ribonuclease III activity [goid GO:0004525] [evidence TAS] [pmid 10690410]; go_process: 35S primary…	YMR239C.S1	chrXIII:748260-749676 (-) // 100.0 //	Nuclear dsRNA-specific ribonuclease (RNase III); involved in rDNA transcription, rRNA processing and U2 snRNA 3' end formation by cleavage of a stem-loop structure at the 3' end of U2 snRNA; involved in polyadenylation-independent transcription termination; involved in the cell wall stress response, regulating the degradation of cell wall integrity and morphogenesis checkpoint genes			YMR239C	Q02555	EC:3.1.26.3	NP_013966	S000004852	0006325 // chromatin organization // inferred from mutant phenotype /// 0006364 // rRNA processing // inferred from mutant phenotype /// 0006379 // mRNA cleavage // inferred from direct assay /// 0006379 // mRNA cleavage // inferred from mutant phenotype /// 0006396 // RNA processing // inferred from electronic annotation /// 0009303 // rRNA transcription // inferred from mutant phenotype /// 001…	0005622 // intracellular // inferred from electronic annotation /// 0005654 // nucleoplasm // inferred from direct assay /// 0005730 // nucleolus // inferred from direct assay	0003723 // RNA binding // inferred from electronic annotation /// 0003725 // double-stranded RNA binding // inferred from electronic annotation /// 0004518 // nuclease activity // inferred from electronic annotation /// 0004519 // endonuclease activity // inferred from electronic annotation /// 0004525 // ribonuclease III activity // inferred from direct assay /// 0004525 // ribonuclease III acti…		IPR000999 // Ribonuclease III domain // 7.0E-18 /// IPR001159 // Double-stranded RNA-binding // 8.4E-7
1770954_at	NM_001184486	YLR363W-A	851078	1.15479	8.75265	2.73033	9.55419	3.07419	9.63318	3.15296	9.44154	3.55004	9.5196	1.12594	10.3914	2.89716	9.59377	3.34562	9.48065	10.3917	10.3062	10.4773	8.85708	8.64945	10.3062	10.4773	8.85708	8.64945	Yeast_2 Array	Saccharomyces cerevisiae	2013-10-23	Affymetrix Proprietary Database	YLR363W-A	S. cerevisiae YLR363W-A /GEN=NMD4 /DB_XREF=GI:13129181 /SEG=NC_001144:+853460,853717 /DEF=Hypothetical ORF identified by homology. See FEBS Letters [2000] 487:31-36. /NOTE=Ylr363w-ap; go_component: nucleus [goid GO:0005634] [evidence IDA] [pmid 14562095]; go_function: molecular_function unknown [goid GO:0005554] [evidence ND]; go_process: biological_process unknown [goid GO:0000004] [evidence ND]	YLR363W-A.S1	chrXII:853459-853717 (+) // 100.0 //	Protein of unknown function; green fluorescent protein (GFP)-fusion protein localizes to the nucleus; relocalizes from nucleus to nucleolus upon DNA replication stress			YLR363W-A	Q3E747		NP_076903	S000007620		0005634 // nucleus // inferred from direct assay /// 0005634 // nucleus // inferred from electronic annotation			IPR019034 // Uncharacterised protein family UPF0390 // 1.6E-19
1770967_at	NM_001179444	YIL096C	854711	1.31562	8.67367	1.83683	9.30207	2.31871	9.46103	2.41657	9.09228	3.05055	9.24765	1.26235	9.91764	2.06375	9.38189	2.71511	9.1703	9.91907	9.75101	10.0871	8.8738	8.47805	9.75101	10.0871	8.8738	8.47805	Yeast_2 Array	Saccharomyces cerevisiae	2013-10-23	Affymetrix Proprietary Database	YIL096C	S. cerevisiae YIL096C /GEN=FYV10 /DB_XREF=GI:6322095 /SEG=NC_001141:-182114,183124 /DEF=Hypothetical ORF /NOTE=Yil096cp; go_component: nucleolus [goid GO:0005730] [evidence IDA] [pmid 14562095]; go_component: nucleus [goid GO:0005634] [evidence IDA] [pmid 14562095]; go_function: molecular_function unknown [goid GO:0005554] [evidence ND]; go_process: biological_process unknown [goid GO:0000004] [e…	YIL096C.S1	chrIX:182113-183124 (-) // 100.0 //	Putative S-adenosylmethionine-dependent methyltransferase; associates with precursors of the 60S ribosomal subunit; predicted to be involved in ribosome biogenesis			YIL096C	P40493		NP_012170	S000001358	0032259 // methylation // inferred by curator	0005634 // nucleus // inferred from direct assay /// 0005730 // nucleolus // inferred from direct assay	0008757 // S-adenosylmethionine-dependent methyltransferase activity // inferred from direct assay /// 0008757 // S-adenosylmethionine-dependent methyltransferase activity // inferred from sequence or structural similarity		IPR019446 // Domain of unknown function DUF2431 // 4.1E-57
1770974_at	NM_001183181	SWM2	855738	1.6669	7.652	1.40743	8.27232	1.44205	8.28931	2.34604	7.88345	2.40374	7.89964	1.02459	8.54003	1.42463	8.28082	2.37471	7.89155	8.54005	8.52252	8.55757	8.02946	7.2923	8.52252	8.55757	8.02946	7.2923	Yeast_2 Array	Saccharomyces cerevisiae	2013-10-23	Affymetrix Proprietary Database	YNR004W	S. cerevisiae YNR004W /GEN=RPC34 /DB_XREF=GI:6324331 /SEG=NC_001146:+635942,636382 /DEF=Hypothetical ORF /NOTE=Ynr004wp; go_component: nucleolus [goid GO:0005730] [evidence IDA] [pmid 14562095]; go_function: molecular_function unknown [goid GO:0005554] [evidence ND]; go_process: biological_process unknown [goid GO:0000004] [evidence ND]	YNR004W.S1	chrXIV:635944-636385 (+) // 100.0 //	Protein with a role in snRNA and snoRNA cap trimethylation; interacts with Tgs1p and shows similar phenotypes; required for trimethylation of the caps of spliceosomal snRNAs and the U3 snoRNA, and for efficient 3' end processing of U3 snoRNA; may act as a specificity factor for Tgs1p			YNR004W	P40342		NP_014401	S000005287	0036261 // 7-methylguanosine cap hypermethylation // inferred from mutant phenotype	0005634 // nucleus // inferred from electronic annotation /// 0005730 // nucleolus // inferred from direct assay /// 0005730 // nucleolus // inferred from electronic annotation	0005515 // protein binding // inferred from physical interaction
1770981_at	NM_001179469	QDR2	854685	-1.47453	7.99673	-1.52671	7.41001	-1.27014	7.54705	-2.25118	7.67413	-1.87285	7.81605	1.20201	7.24259	-1.39253	7.47884	-2.05332	7.74542	7.24381	7.11108	7.37653	7.72151	8.28177	7.11108	7.37653	7.72151	8.28177	Yeast_2 Array	Saccharomyces cerevisiae	2013-10-23	Affymetrix Proprietary Database	YIL121W	S. cerevisiae YIL121W /GEN=POG1 /DB_XREF=GI:6322070 /SEG=NC_001141:+132241,133869 /DEF=Quinidine resistance 2 /NOTE=Yil121wp	YIL121W.S1	chrIX:132240-133869 (+) // 100.0 //	Plasma membrane transporter of the major facilitator superfamily; member of the 12-spanner drug:H(+) antiporter DHA1 family; exports copper; has broad substrate specificity and can transport many mono- and divalent cations; transports a variety of drugs and is required for resistance to quinidine, barban, cisplatin, and bleomycin; contributes to potassium homeostasis; expression is regulated by c…			YIL121W	P40474		NP_012145	S000001383	0006810 // transport // inferred from electronic annotation /// 0006811 // ion transport // inferred from electronic annotation /// 0006813 // potassium ion transport // inferred from electronic annotation /// 0006855 // drug transmembrane transport // inferred from mutant phenotype /// 0010107 // potassium ion import // inferred from genetic interaction /// 0010107 // potassium ion import // inf…	0005886 // plasma membrane // inferred from electronic annotation /// 0005887 // integral to plasma membrane // inferred from direct assay /// 0016020 // membrane // inferred from electronic annotation /// 0016021 // integral to membrane // inferred from electronic annotation /// 0016021 // integral to membrane // not recorded	0005215 // transporter activity // inferred from electronic annotation /// 0008324 // cation transmembrane transporter activity // inferred from mutant phenotype /// 0015238 // drug transmembrane transporter activity // inferred from mutant phenotype		IPR011701 // Major facilitator superfamily // 2.6E-38
1770990_at	NM_001178955	VHR2	856793	-3.19042	9.27711	1.4323	8.73322	1.51079	8.77051	-2.22749	9.5565	-2.11175	9.59729	1.0548	9.03464	1.47102	8.75188	-2.16885	9.57692	9.03472	8.99623	9.07321	8.4779	10.1517	8.99623	9.07321	8.4779	10.1517	Yeast_2 Array	Saccharomyces cerevisiae	2013-10-23	Affymetrix Proprietary Database	YER064C	S. cerevisiae YER064C /GEN=THO1 /DB_XREF=GI:6320907 /SEG=NC_001137:-282703,284220 /DEF=mutation leads to reduction of ERG9, CYC1-LacZ, and GCN4-LacZ expression /NOTE=Yer064cp; go_component: nucleus [goid GO:0005634] [evidence IDA] [pmid 14562095]; go_function: molecular_function unknown [goid GO:0005554] [evidence ND]; go_process: biological_process unknown [goid GO:0000004] [evidence ND]	YER064C.S1	chrV:282702-284220 (-) // 100.0 //	Non-essential nuclear protein; null mutation has global effects on transcription; VHR2 has a paralog, VHR1, that arose from the whole genome duplication; relative distribution to the nucleus increases upon DNA replication stress			YER064C	P40041		NP_010986	S000000866	0006351 // transcription, DNA-dependent // inferred from electronic annotation /// 0006355 // regulation of transcription, DNA-dependent // inferred from electronic annotation /// 0006355 // regulation of transcription, DNA-dependent // inferred from mutant phenotype	0005634 // nucleus // inferred from direct assay /// 0005634 // nucleus // inferred from electronic annotation /// 0005737 // cytoplasm // inferred from direct assay	0003677 // DNA binding // inferred from electronic annotation		IPR007147 // Protein of unknown function DUF352 // 5.5E-51
1770996_at	NM_001178768	CTR86	850421	1.2983	8.63534	1.68377	9.19387	1.74297	9.21777	2.18603	8.99557	2.26288	9.01895	1.03516	9.60229	1.71311	9.20583	2.22412	9.00727	9.60233	9.5774	9.62725	8.82571	8.44909	9.5774	9.62725	8.82571	8.44909	Yeast_2 Array	Saccharomyces cerevisiae	2013-10-23	Affymetrix Proprietary Database	YCR054C	S. cerevisiae YCR054C /GEN=CTR86 /DB_XREF=GI:6319902 /SEG=NC_001135:-218371,220062 /DEF=Essential protein of unknown function /NOTE=Ctr86p; go_component: cytoplasm [goid GO:0005737] [evidence IDA] [pmid 14562095]; go_function: molecular_function unknown [goid GO:0005554] [evidence ND]; go_process: biological_process unknown [goid GO:0000004] [evidence ND]	YCR054C.S1	chrIII:218371-220063 (-) // 100.0 //	Essential protein of unknown function; with orthologs in Ashbya gossypii and Candida albicans; similar to human ATXN10, mutations in which cause spinocerebellar ataxia type 10; codon usage corresponds to that observed for yeast genes expressed at low levels; relative distribution to the nucleus increases upon DNA replication stress			YCR054C	P25355		NP_009983	S000000650	0008652 // cellular amino acid biosynthetic process // inferred from electronic annotation /// 0009088 // threonine biosynthetic process // inferred from electronic annotation	0005634 // nucleus // inferred from direct assay /// 0005737 // cytoplasm // inferred from direct assay /// 0005737 // cytoplasm // inferred from electronic annotation	0005488 // binding // inferred from electronic annotation		IPR019156 // Ataxin-10 domain // 8.6E-38
1770998_at	NM_001183243	YNR066C	855803	1.12029	7.97724	-3.30846	7.14457	-3.21404	7.16809	-2.95322	7.07156	-2.86894	7.09485	1.02938	6.35428	-3.26091	7.15634	-2.91077	7.08321	6.35432	6.33343	6.3752	8.05959	7.89572	6.33343	6.3752	8.05959	7.89572	Yeast_2 Array	Saccharomyces cerevisiae	2013-10-23	Affymetrix Proprietary Database	YNR066C	S. cerevisiae YNR066C /GEN=FRE4 /DB_XREF=GI:6324394 /SEG=NC_001146:-753722,755032 /DEF=Hypothetical ORF /NOTE=Ynr066cp; go_component: membrane fraction [goid GO:0005624] [evidence IDA] [pmid 11935221]; go_function: molecular_function unknown [goid GO:0005554] [evidence ND]; go_process: biological_process unknown [goid GO:0000004] [evidence ND]	YNR066C.S1	chrXIV:753724-755035 (-) // 100.0 //	Putative membrane-localized protein of unknown function			YNR066C	P53752		NP_014464	S000005349		0016020 // membrane // inferred from direct assay /// 0016020 // membrane // inferred from electronic annotation /// 0016021 // integral to membrane // inferred from electronic annotation /// 0016021 // integral to membrane // not recorded
1771000_at	NM_001179356	YIA6	854811	-1.59744	8.17038	-1.32407	7.63431	-1.29537	7.65052	-2.11512	7.95654	-2.06928	7.97344	1.02215	7.45029	-1.30964	7.64242	-2.09207	7.965	7.45031	7.4345	7.46611	7.83948	8.51524	7.4345	7.46611	7.83948	8.51524	Yeast_2 Array	Saccharomyces cerevisiae	2013-10-23	Affymetrix Proprietary Database	YIL006W	S. cerevisiae YIL006W /GEN=NAS2 /DB_XREF=GI:6322185 /SEG=NC_001141:+344059,345180 /DEF=Pvruvate transporter of the mitochondrial inner membrane, member of the mitochondrial carrier family; has putative mouse and human orthologs /NOTE=Yil006wp; go_component: mitochondrial inner membrane [goid GO:0005743] [evidence ISS] [pmid 10930523]; go_function: pyruvate carrier activity [goid GO:0005477] [evid…	YIL006W.S1	chrIX:344058-345180 (+) // 100.0 //	Mitochondrial NAD+ transporter; involved in the transport of NAD+ into the mitochondria (see also YEA6); member of the mitochondrial carrier subfamily; disputed role as a pyruvate transporter; has putative mouse and human orthologs; YIA6 has a paralog, YEA6, that arose from the whole genome duplication			YIL006W	P40556		NP_012260	S000001268	0006810 // transport // inferred from electronic annotation /// 0006810 // transport // inferred from sequence or structural similarity /// 0006850 // mitochondrial pyruvate transport // inferred from direct assay /// 0006850 // mitochondrial pyruvate transport // inferred from mutant phenotype /// 0035352 // NAD transmembrane transport // inferred from direct assay /// 0035352 // NAD transmembra…	0005739 // mitochondrion // inferred from direct assay /// 0005739 // mitochondrion // inferred from electronic annotation /// 0005743 // mitochondrial inner membrane // inferred from electronic annotation /// 0005743 // mitochondrial inner membrane // inferred from sequence or structural similarity /// 0016020 // membrane // inferred from electronic annotation /// 0016021 // integral to membrane…	0005215 // transporter activity // inferred from sequence or structural similarity /// 0005477 // pyruvate secondary active transmembrane transporter activity // inferred from direct assay /// 0005477 // pyruvate secondary active transmembrane transporter activity // inferred from mutant phenotype /// 0005488 // binding // inferred from electronic annotation /// 0051724 // NAD transporter activit…		IPR018108 // Mitochondrial substrate/solute carrier // 9.1E-22 /// IPR018108 // Mitochondrial substrate/solute carrier // 1.3E-25 /// IPR018108 // Mitochondrial substrate/solute carrier // 4.6E-20
1771002_at	NM_001181894	NSE1	850693	1.38988	9.90143	2.47672	10.7761	2.3162	10.7305	3.44234	10.5208	3.21924	10.4763	-1.0693	11.4018	2.39512	10.7534	3.32892	10.4985	11.4019	11.4502	11.3535	10.1418	9.6668	11.4502	11.3535	10.1418	9.6668	Yeast_2 Array	Saccharomyces cerevisiae	2013-10-23	Affymetrix Proprietary Database	YLR007W	S. cerevisiae YLR007W /GEN=NSE1 /DB_XREF=GI:6323035 /SEG=NC_001144:+164391,165401 /DEF=Essential nuclear protein required for DNA repair; forms a complex with Smc5p and Rhc18p /NOTE=Nse1p; go_component: nucleus [goid GO:0005634] [evidence IDA] [pmid 11927594]; go_function: molecular_function unknown [goid GO:0005554] [evidence ND]; go_process: DNA repair [goid GO:0006281] [evidence IDA] [pmid 119…	YLR007W.S1	chrXII:164390-165401 (+) // 100.0 //	Component of the SMC5-SMC6 complex; this complex plays a key role in the removal of X-shaped DNA structures that arise between sister chromatids during DNA replication and repair			YLR007W	Q07913		NP_013107	S000003997	0006281 // DNA repair // inferred from direct assay /// 0006281 // DNA repair // inferred from electronic annotation /// 0006281 // DNA repair // inferred from mutant phenotype /// 0006301 // postreplication repair // inferred from genetic interaction /// 0006310 // DNA recombination // inferred from electronic annotation /// 0006974 // response to DNA damage stimulus // inferred from electronic …	0005634 // nucleus // inferred from direct assay /// 0005634 // nucleus // inferred from electronic annotation /// 0030915 // Smc5-Smc6 complex // inferred from direct assay /// 0030915 // Smc5-Smc6 complex // inferred from electronic annotation	0005515 // protein binding // inferred from physical interaction /// 0046872 // metal ion binding // inferred from electronic annotation		IPR011513 // Non-structural maintenance of chromosomes element 1 // 2.1E-48 /// IPR014857 // Zinc finger, RING-like // 3.2E-16
1771005_at	NM_001182521	CSI1	855040	2.28565	8.61035	1.77104	9.63075	1.44986	9.49145	4.04797	8.98685	3.31386	8.85686	-1.22153	9.90648	1.60242	9.56135	3.66257	8.92209	9.90753	10.0519	9.76319	9.22727	8.03467	10.0519	9.76319	9.22727	8.03467	Yeast_2 Array	Saccharomyces cerevisiae	2013-10-23	Affymetrix Proprietary Database	YMR025W	S. cerevisiae YMR025W /GEN=CSI1 /DB_XREF=GI:6323667 /SEG=NC_001145:+323299,324186 /DEF=Subunit of the Cop9 signalosome, which is required for deneddylation, or removal of the ubiquitin-like protein Rub1p from Cdc53p (cullin); involved in adaptation to pheromone signaling /NOTE=Csi1p; go_component: signalosome complex [goid GO:0008180] [evidence TAS] [pmid 12186635]; go_component: signalosome comp…	YMR025W.S1	chrXIII:323298-324186 (+) // 100.0 //	Subunit of the Cop9 signalosome, which is required for deneddylation, or removal of the ubiquitin-like protein Rub1p from Cdc53p (cullin); involved in adaptation to pheromone signaling; functional equivalent of canonical Csn6 subunit of the COP9 signalosome			YMR025W	Q04368		NP_013738	S000004627	0000754 // adaptation of signaling pathway by response to pheromone involved in conjugation with cellular fusion // inferred from mutant phenotype /// 0010388 // cullin deneddylation // inferred from mutant phenotype	0005634 // nucleus // inferred from electronic annotation /// 0005737 // cytoplasm // inferred from electronic annotation /// 0008180 // signalosome // inferred from direct assay /// 0008180 // signalosome // inferred from electronic annotation	0005515 // protein binding // inferred from physical interaction
1771006_at	NM_001180683	BCS1	851981	-1.4066	10.5735	-1.66694	9.95479	-1.75681	9.9154	-2.34472	10.1892	-2.47112	10.1489	-1.05391	9.55505	-1.71128	9.93511	-2.40709	10.1691	9.55513	9.59301	9.51725	10.3302	10.8224	9.59301	9.51725	10.3302	10.8224	Yeast_2 Array	Saccharomyces cerevisiae	2013-10-23	Affymetrix Proprietary Database	YDR375C	S. cerevisiae YDR375C /GEN=BCS1 /DB_XREF=GI:6320583 /SEG=NC_001136:-1225154,1226524 /DEF=Mitochondrial protein of the CDC48/PAS1/SEC18 ATPase family, required for expression of functional Rieske iron-sulfur protein /NOTE=Bcs1p; go_component: mitochondrial inner membrane [goid GO:0005743] [evidence IDA] [pmid 8599931]; go_function: ATPase activity [goid GO:0016887] [evidence ISS] [pmid 1327750]; g…	YDR375C.S1	chrIV:1225158-1226529 (-) // 100.0 //	Protein translocase and chaperone required for Complex III assembly; member of the AAA ATPase family; forms a homo-oligomeric complex in the mitochondrial inner membrane that translocates the C-terminal domain of Rip1p from the matrix across the inner membrane, and then delivers it to an assembly intermediate of respiratory Complex III in an ATP-dependent reaction; also required for assembly of t…			YDR375C	P32839		NP_010663	S000002783	0006200 // ATP catabolic process // inferred from sequence or structural similarity /// 0007005 // mitochondrion organization // inferred from mutant phenotype /// 0009060 // aerobic respiration // inferred from mutant phenotype /// 0032979 // protein insertion into mitochondrial membrane from inner side // inferred from mutant phenotype /// 0032979 // protein insertion into mitochondrial membran…	0005739 // mitochondrion // inferred from direct assay /// 0005739 // mitochondrion // inferred from electronic annotation /// 0005743 // mitochondrial inner membrane // inferred from direct assay /// 0005743 // mitochondrial inner membrane // inferred from electronic annotation /// 0005758 // mitochondrial intermembrane space // traceable author statement /// 0005829 // cytosol // traceable auth…	0000166 // nucleotide binding // inferred from electronic annotation /// 0005524 // ATP binding // inferred from electronic annotation /// 0008320 // protein transmembrane transporter activity // inferred from mutant phenotype /// 0016887 // ATPase activity // inferred from sequence or structural similarity /// 0017111 // nucleoside-triphosphatase activity // inferred from electronic annotation		IPR003959 // ATPase, AAA-type, core // 5.1E-23 /// IPR014851 // BCS1, N-terminal // 4.5E-50
1771012_at	NM_001180119	TSR1	851499	-1.35634	8.77503	1.938	9.0226	2.01586	9.04951	1.42885	9.25149	1.48625	9.27908	1.04017	9.54087	1.97655	9.03606	1.45727	9.2653	9.54091	9.5125	9.56932	8.55793	8.99764	9.5125	9.56932	8.55793	8.99764	Yeast_2 Array	Saccharomyces cerevisiae	2013-10-23	Affymetrix Proprietary Database	YDL060W	S. cerevisiae YDL060W /GEN=TSR1 /DB_XREF=GI:6320143 /SEG=NC_001136:+341619,343985 /DEF=Twenty S rRNA accumulation /NOTE=Tsr1p; go_component: nucleolus [goid GO:0005730] [evidence IDA] [pmid 11565749]; go_function: molecular_function unknown [goid GO:0005554] [evidence ND]; go_process: rRNA processing [goid GO:0006364] [evidence IMP] [pmid 12089522]; go_process: ribosome biogenesis and assembly [g…	YDL060W.S1	chrIV:341618-343985 (+) // 100.0 //	Protein required for processing of 20S pre-rRNA in the cytoplasm; associates with pre-40S ribosomal particles; inhibits the premature association of 60S subunits with assembling 40S subunits in the cytoplasm; similar to Bms1p; relocalizes from nucleus to cytoplasm upon DNA replication stress			YDL060W	Q07381		NP_010223	S000002218	0006364 // rRNA processing // inferred from mutant phenotype /// 0042254 // ribosome biogenesis // inferred from electronic annotation /// 0042254 // ribosome biogenesis // inferred from mutant phenotype	0005634 // nucleus // inferred from direct assay /// 0005634 // nucleus // inferred from electronic annotation /// 0005730 // nucleolus // inferred from direct assay /// 0005730 // nucleolus // inferred from electronic annotation /// 0005737 // cytoplasm // inferred from direct assay /// 0005737 // cytoplasm // inferred from electronic annotation /// 0030686 // 90S preribosome // inferred from di…	0043021 // ribonucleoprotein complex binding // inferred from direct assay		IPR007034 // Ribosome biogenesis protein BMS1/TSR1, C-terminal // 4.3E-110 /// IPR012948 // AARP2CN // 1.1E-24
1771020_at	NM_001181496	MRPL8	853382	-1.53324	10.7808	-1.77195	10.0557	-1.8438	10.0258	-2.71682	10.3474	-2.82698	10.3166	-1.04055	9.62282	-1.80752	10.0408	-2.77135	10.332	9.62286	9.65153	9.59419	10.4769	11.0935	9.65153	9.59419	10.4769	11.0935	Yeast_2 Array	Saccharomyces cerevisiae	2013-10-23	Affymetrix Proprietary Database	YJL063C	S. cerevisiae YJL063C /GEN=MRPL8 /DB_XREF=GI:6322398 /SEG=NC_001142:-315675,316391 /DEF=Mitochondrial ribosomal protein of the large subunit /NOTE=Mrpl8p; go_component: mitochondrial large ribosomal subunit [goid GO:0005762] [evidence IPI] [pmid 12392552]; go_component: mitochondrial large ribosomal subunit [goid GO:0005762] [evidence TAS] [pmid 9445368]; go_function: structural constituent of ri…	YJL063C.S1	chrX:315753-316470 (-) // 100.0 //	Mitochondrial ribosomal protein of the large subunit			YJL063C	P22353		NP_012472	S000003599	0000002 // mitochondrial genome maintenance // inferred from mutant phenotype /// 0006412 // translation // inferred from electronic annotation /// 0032543 // mitochondrial translation // inferred by curator	0005622 // intracellular // inferred from electronic annotation /// 0005739 // mitochondrion // inferred from direct assay /// 0005739 // mitochondrion // inferred from electronic annotation /// 0005762 // mitochondrial large ribosomal subunit // inferred from physical interaction /// 0005840 // ribosome // inferred from electronic annotation /// 0030529 // ribonucleoprotein complex // inferred f…	0003735 // structural constituent of ribosome // inferred from electronic annotation /// 0003735 // structural constituent of ribosome // inferred from physical interaction		IPR000456 // Ribosomal protein L17 // 2.8E-28
1771052_at	NM_001180282	FMP45	851304	-1.90611	7.85517	1.0783	7.4578	-1.56143	7.07489	-1.7677	7.91265	-2.97624	7.50639	-1.68369	7.12667	-1.20335	7.26887	-2.29371	7.71219	7.13657	7.51238	6.76076	7.40362	8.33425	7.51238	6.76076	7.40362	8.33425	Yeast_2 Array	Saccharomyces cerevisiae	2013-10-23	Affymetrix Proprietary Database	YDL222C	S. cerevisiae YDL222C /GEN=HBT1 /DB_XREF=GI:6319979 /SEG=NC_001136:-60873,61802 /DEF=The authentic, non-tagged protein was localized to the mitochondria; cell cortex protein /NOTE=Ydl222cp	YDL222C.S1	chrIV:60872-61802 (-) // 100.0 //	Integral membrane protein localized to mitochondria; required for sporulation and maintaining sphingolipid content; similar to SUR7; FMP45 has a paralog, YNL194C, that arose from the whole genome duplication			YDL222C	Q07651		NP_010059	S000002381	0006950 // response to stress // inferred from electronic annotation /// 0030435 // sporulation resulting in formation of a cellular spore // inferred from electronic annotation /// 0030437 // ascospore formation // inferred from genetic interaction /// 0030437 // ascospore formation // inferred from mutant phenotype /// 0031505 // fungal-type cell wall organization // inferred from mutant phenot…	0005739 // mitochondrion // inferred from direct assay /// 0005886 // plasma membrane // inferred from direct assay /// 0005886 // plasma membrane // inferred from electronic annotation /// 0005938 // cell cortex // inferred from direct assay /// 0016020 // membrane // inferred from electronic annotation /// 0016021 // integral to membrane // inferred from electronic annotation /// 0016021 // int…			IPR009571 // Actin cortical patch SUR7/pH-response regulator PalI // 6.9E-43
1771061_at	NM_001182911	MSK1	855651	-1.68512	9.75704	-1.78742	8.95914	-1.81892	8.94593	-3.01201	9.31145	-3.06509	9.29772	-1.01762	8.53738	-1.8031	8.95254	-3.03844	9.30458	8.53739	8.54999	8.52479	9.38787	10.1407	8.54999	8.52479	9.38787	10.1407	Yeast_2 Array	Saccharomyces cerevisiae	2013-10-23	Affymetrix Proprietary Database	YNL073W	S. cerevisiae YNL073W /GEN=MSK1 /DB_XREF=GI:6324256 /SEG=NC_001146:+488385,490115 /DEF=mitochondrial lysine-tRNA synthetase /NOTE=Msk1p; go_component: mitochondrion [goid GO:0005739] [evidence IMP,ISS] [pmid 2016746]; go_function: lysine-tRNA ligase activity [goid GO:0004824] [evidence ISS] [pmid 2016746]; go_process: lysyl-tRNA aminoacylation [goid GO:0006430] [evidence IMP,ISS] [pmid 2016746]	YNL073W.S1	chrXIV:488386-490117 (+) // 100.0 //	Mitochondrial lysine-tRNA synthetase, required for import of both aminoacylated and deacylated forms of tRNA(Lys) into mitochondria and for aminoacylation of mitochondrially encoded tRNA(Lys)			YNL073W	P32048	EC:6.1.1.6	NP_014326	S000005017	0006412 // translation // inferred from electronic annotation /// 0006418 // tRNA aminoacylation for protein translation // inferred from electronic annotation /// 0006430 // lysyl-tRNA aminoacylation // inferred from electronic annotation /// 0006430 // lysyl-tRNA aminoacylation // not recorded /// 0016031 // tRNA import into mitochondrion // inferred from direct assay /// 0032543 // mitochondri…	0005737 // cytoplasm // inferred from electronic annotation /// 0005739 // mitochondrion // inferred from direct assay /// 0005739 // mitochondrion // inferred from electronic annotation /// 0005759 // mitochondrial matrix // inferred from electronic annotation	0000166 // nucleotide binding // inferred from electronic annotation /// 0003676 // nucleic acid binding // inferred from electronic annotation /// 0004812 // aminoacyl-tRNA ligase activity // inferred from electronic annotation /// 0004824 // lysine-tRNA ligase activity // inferred from electronic annotation /// 0004824 // lysine-tRNA ligase activity // inferred from mutant phenotype /// 0004824…		IPR004364 // Aminoacyl-tRNA synthetase, class II (D/K/N) // 1.3E-69 /// IPR004365 // Nucleic acid binding, OB-fold, tRNA/helicase-type // 5.2E-10
1771065_at	NM_001180860	AIM11	856829	-1.0523	9.46726	-2.46324	8.75616	-2.28636	8.81386	-2.59208	8.79024	-2.40595	8.84816	1.07736	8.18357	-2.37316	8.78506	-2.49728	8.81925	8.18375	8.12999	8.2375	9.43055	9.5041	8.12999	8.2375	9.43055	9.5041	Yeast_2 Array	Saccharomyces cerevisiae	2013-10-23	Affymetrix Proprietary Database	YER093C-A	S. cerevisiae YER093C-A /GEN=TSC11 /DB_XREF=GI:6320940 /SEG=NC_001137:-347908,348396 /DEF=Hypothetical ORF /NOTE=Yer093c-ap; go_component: cellular_component unknown [goid GO:0008372] [evidence ND]; go_function: molecular_function unknown [goid GO:0005554] [evidence ND]; go_process: biological_process unknown [goid GO:0000004] [evidence ND]	YER093C-A.S1	chrV:347907-348396 (-) // 100.0 //	Protein of unknown function; null mutant is viable but shows increased loss of mitochondrial genome and synthetic interaction with prohibitin (phb1); contains an intron; YER093C-A has a paralog, YBL059W, that arose from the whole genome duplication			YER093C-A	P87275		NP_011019	S000002960		0016020 // membrane // inferred from electronic annotation /// 0016021 // integral to membrane // inferred from electronic annotation
1771069_at	NM_001181950	YLR063W	850752	-1.6099	6.43833	1.72984	6.48728	2.21001	6.65147	1.0745	6.8426	1.37277	7.01579	1.27758	7.06914	1.95524	6.56989	1.21451	6.92974	7.07134	6.89463	7.24805	6.104	6.79096	6.89463	7.24805	6.104	6.79096	Yeast_2 Array	Saccharomyces cerevisiae	2013-10-23	Affymetrix Proprietary Database	YLR063W	S. cerevisiae YLR063W /GEN=RPL22A /DB_XREF=GI:6323092 /SEG=NC_001144:+264158,265255 /DEF=Hypothetical ORF /NOTE=Ylr063wp; go_component: cytoplasm [goid GO:0005737] [evidence IDA] [pmid 14562095]; go_function: molecular_function unknown [goid GO:0005554] [evidence ND]; go_process: biological_process unknown [goid GO:0000004] [evidence ND]	YLR063W.S1	chrXII:264157-265255 (+) // 100.0 //	Putative S-adenosylmethionine-dependent methyltransferase; green fluorescent protein (GFP)-fusion protein localizes to the cytoplasm; YLR063W is not an essential gene			YLR063W	Q12291		NP_013164	S000004053		0005737 // cytoplasm // inferred from direct assay /// 0005737 // cytoplasm // inferred from electronic annotation	0008757 // S-adenosylmethionine-dependent methyltransferase activity // not recorded		IPR021463 // Protein of unknown function DUF3115 // 1.0E-106
1771072_at	NM_001182663	ATG16	855194	1.41172	6.58064	1.41677	7.08091	1.14925	6.93369	2.00008	6.81833	1.62242	6.67657	-1.23278	7.18413	1.27602	7.00769	1.80138	6.74782	7.18572	7.33667	7.03476	6.83407	6.33661	7.33667	7.03476	6.83407	6.33661	Yeast_2 Array	Saccharomyces cerevisiae	2013-10-23	Affymetrix Proprietary Database	YMR159C	S. cerevisiae YMR159C /GEN=ATG16 /DB_XREF=GI:6323811 /SEG=NC_001145:-574475,574927 /DEF=Protein that interacts with the Atg12p-Atg5p conjugate during formation of the pre-autophagosomal structure; essential for autophagy /NOTE=Atg16p; go_component: membrane fraction [goid GO:0005624] [evidence IDA] [pmid 10406794]; go_function: molecular_function unknown [goid GO:0005554] [evidence ND]; go_proces…	YMR159C.S1	chrXIII:574474-574927 (-) // 100.0 //	Conserved protein involved in autophagy; interacts with Atg12p-Atg5p conjugates to form Atg12p-Atg5p-Atg16p multimers, which localize to the pre-autophagosomal structure and are required for autophagy; relocalizes from nucleus to cytoplasmic foci upon DNA replication stress			YMR159C	Q03818		NP_013882	S000004769	0000422 // mitochondrion degradation // inferred from mutant phenotype /// 0006501 // C-terminal protein lipidation // inferred from mutant phenotype /// 0006810 // transport // inferred from electronic annotation /// 0006914 // autophagy // inferred from electronic annotation /// 0015031 // protein transport // inferred from electronic annotation /// 0016236 // macroautophagy // inferred from di…	0000407 // pre-autophagosomal structure // inferred from direct assay /// 0005634 // nucleus // inferred from direct assay /// 0005737 // cytoplasm // inferred from direct assay /// 0005773 // vacuole // inferred from electronic annotation /// 0016020 // membrane // inferred from electronic annotation /// 0016023 // cytoplasmic membrane-bounded vesicle // inferred from electronic annotation /// 0…	0005515 // protein binding // inferred from physical interaction /// 0019776 // Atg8 ligase activity // inferred from mutant phenotype /// 0030674 // protein binding, bridging // inferred from mutant phenotype /// 0042802 // identical protein binding // inferred from physical interaction		IPR013923 // Autophagy-related protein 16 // 3.4E-26
1771073_at	NM_001179552	DCG1	854848	1.53426	8.12387	2.64097	9.11215	2.45396	9.06296	4.05194	8.77239	3.76501	8.72503	-1.07621	9.78645	2.54575	9.08759	3.90584	8.74875	9.78659	9.83957	9.73361	8.4385	7.82096	9.83957	9.73361	8.4385	7.82096	Yeast_2 Array	Saccharomyces cerevisiae	2013-10-23	Affymetrix Proprietary Database	YIR030C	S. cerevisiae YIR030C /GEN=DCG1 /DB_XREF=GI:6322221 /SEG=NC_001141:-412033,412767 /DEF=Protein of unknown function, expression is sensitive to nitrogen catabolite repression and regulated by Dal80p; contains transmembrane domain /NOTE=Dcg1p; go_component: cellular_component unknown [goid GO:0008372] [evidence ND]; go_function: molecular_function unknown [goid GO:0005554] [evidence ND]; go_process…	YIR030C.S1	chrIX:412032-412767 (-) // 100.0 //	Protein of unknown function, expression is sensitive to nitrogen catabolite repression and regulated by Dal80p; contains transmembrane domain			YIR030C	P32460		NP_012296	S000001469	0006807 // nitrogen compound metabolic process // inferred from electronic annotation /// 0006807 // nitrogen compound metabolic process // inferred from expression pattern		0036361 // racemase activity, acting on amino acids and derivatives // inferred from electronic annotation		IPR015942 // Asp/Glu/hydantoin racemase // 1.2E-19
1771078_at	NM_001178713	FRM2	850332	1.30634	5.49054	17.6301	7.47537	10.7509	7.19883	23.0309	7.21753	14.0443	6.95053	-1.63987	9.46314	13.7673	7.3384	17.9848	7.08528	9.46986	9.82666	9.11307	5.68669	5.30116	9.82666	9.11307	5.68669	5.30116	Yeast_2 Array	Saccharomyces cerevisiae	2013-10-23	Affymetrix Proprietary Database	YCL026C-A	S. cerevisiae YCL026C-A /GEN=FRM2 /DB_XREF=GI:10383765 /SEG=NC_001135:-74704,75285 /DEF=Protein of unknown function, involved in the integration of lipid signaling pathways with cellular homeostasis /NOTE=Frm2p; go_component: cytoplasm [goid GO:0005737] [evidence IDA] [pmid 14562095]; go_component: nucleus [goid GO:0005634] [evidence IDA] [pmid 14562095]; go_function: molecular_function unknown […	YCL026C-A.S1	chrIII:74703-75285 (-) // 100.0 //	Type II nitroreductase, using NADH as reductant; mutants are defective in fatty acid mediated repression of genes involved in fatty acid biosynthesis indicative of a role in lipid signaling; involved in the oxidative stress response; transcription induction by cadmium and selenite indicates a possible role in the metal stress response; expression induced in cells treated with the mycotoxin patulin			YCL026C-A	P37261		NP_009904	S000000589	0006629 // lipid metabolic process // inferred from electronic annotation /// 0006631 // fatty acid metabolic process // inferred from electronic annotation /// 0034599 // cellular response to oxidative stress // inferred from genetic interaction /// 0034599 // cellular response to oxidative stress // inferred from mutant phenotype /// 0045922 // negative regulation of fatty acid metabolic proces…	0005634 // nucleus // inferred from direct assay /// 0005634 // nucleus // inferred from electronic annotation /// 0005737 // cytoplasm // inferred from direct assay /// 0005737 // cytoplasm // inferred from electronic annotation	0016491 // oxidoreductase activity // inferred from electronic annotation /// 0016657 // oxidoreductase activity, acting on NAD(P)H, nitrogenous group as acceptor // inferred from direct assay /// 0018545 // NAD(P)H nitroreductase activity // inferred from sequence or structural similarity		IPR000415 // Nitroreductase-like // 1.2E-6
1771088_at	NM_001181757	YUH1	853562	1.5201	10.2693	1.54848	10.8867	1.31405	10.771	2.35384	10.5711	1.99749	10.4588	-1.1784	11.0876	1.42646	10.829	2.16836	10.5151	11.0883	11.2067	10.9698	10.5758	9.97165	11.2067	10.9698	10.5758	9.97165	Yeast_2 Array	Saccharomyces cerevisiae	2013-10-23	Affymetrix Proprietary Database	YJR099W	S. cerevisiae YJR099W /GEN=YUH1 /DB_XREF=GI:6322559 /SEG=NC_001142:+615490,616200 /DEF=ubiquitin hydrolase /NOTE=Yuh1p; go_component: cytoplasm [goid GO:0005737] [evidence IC] [pmid 1429680]; go_function: ubiquitin-specific protease activity [goid GO:0004843] [evidence TAS] [pmid 1429680]; go_process: protein deubiquitination [goid GO:0016579] [evidence TAS] [pmid 8982460]	YJR099W.S1	chrX:615565-616276 (+) // 100.0 //	Ubiquitin C-terminal hydrolase that cleaves ubiquitin-protein fusions to generate monomeric ubiquitin; hydrolyzes the peptide bond at the C-terminus of ubiquitin; also the major processing enzyme for the ubiquitin-like protein Rub1p			YJR099W	P35127		NP_012633	S000003860	0006508 // proteolysis // inferred from electronic annotation /// 0006511 // ubiquitin-dependent protein catabolic process // inferred from electronic annotation /// 0010992 // ubiquitin homeostasis // inferred by curator /// 0016579 // protein deubiquitination // inferred from direct assay	0005622 // intracellular // inferred from electronic annotation /// 0005737 // cytoplasm // inferred by curator	0004221 // ubiquitin thiolesterase activity // inferred from direct assay /// 0004221 // ubiquitin thiolesterase activity // inferred from electronic annotation /// 0004843 // ubiquitin-specific protease activity // inferred from direct assay /// 0008233 // peptidase activity // inferred from electronic annotation /// 0008234 // cysteine-type peptidase activity // inferred from electronic annotat…		IPR001578 // Peptidase C12, ubiquitin carboxyl-terminal hydrolase 1 // 2.9E-51
1771108_at	NM_001179253	EPT1	856523	-1.20137	10.0631	-2.12702	9.37143	-2.00852	9.41515	-2.55534	9.49549	-2.41299	9.53978	1.05899	8.88406	-2.06692	9.39331	-2.48315	9.51766	8.88416	8.84281	8.92551	9.93164	10.1963	8.84281	8.92551	9.93164	10.1963	Yeast_2 Array	Saccharomyces cerevisiae	2013-10-23	Affymetrix Proprietary Database	YHR123W	S. cerevisiae YHR123W /GEN=EPT1 /DB_XREF=GI:6321915 /SEG=NC_001140:+354817,356083 /DEF=sn-1,2-diacylglycerol ethanolamine- and cholinephosphotranferase; not essential for viability /NOTE=Ept1p; go_component: endoplasmic reticulum [goid GO:0005783] [evidence TAS]; go_function: ethanolaminephosphotransferase activity [goid GO:0004307] [evidence TAS]; go_process: phosphatidylethanolamine biosynthesi…	YHR123W.S1	chrVIII:354817-356084 (+) // 100.0 //	sn-1,2-diacylglycerol ethanolamine- and cholinephosphotranferase; not essential for viability; EPT1 has a paralog, CPT1, that arose from the whole genome duplication			YHR123W	P22140	EC:2.7.8.1 /// EC:2.7.8.2	NP_011991	S000001165	0006629 // lipid metabolic process // inferred from electronic annotation /// 0006646 // phosphatidylethanolamine biosynthetic process // inferred from direct assay /// 0006646 // phosphatidylethanolamine biosynthetic process // inferred from electronic annotation /// 0006646 // phosphatidylethanolamine biosynthetic process // inferred from mutant phenotype /// 0006656 // phosphatidylcholine bios…	0000139 // Golgi membrane // inferred from electronic annotation /// 0005783 // endoplasmic reticulum // inferred from electronic annotation /// 0005789 // endoplasmic reticulum membrane // inferred from electronic annotation /// 0005794 // Golgi apparatus // inferred from direct assay /// 0016020 // membrane // inferred from electronic annotation /// 0016021 // integral to membrane // inferred f…	0003824 // catalytic activity // inferred from electronic annotation /// 0004142 // diacylglycerol cholinephosphotransferase activity // inferred from direct assay /// 0004142 // diacylglycerol cholinephosphotransferase activity // inferred from electronic annotation /// 0004142 // diacylglycerol cholinephosphotransferase activity // inferred from mutant phenotype /// 0004307 // ethanolaminephosp…		IPR000462 // CDP-alcohol phosphatidyltransferase // 1.8E-14
[truncated: 1,125 more rows]
[truncated: 4 more columns]

## Sheet: DAVID.Result
Annotation Cluster 1	Enrichment Score: 6.079245503885431
Category	Term	Count	%	PValue	Genes	List Total	Pop Hits	Pop Total	Fold Enrichment	Bonferroni	Benjamini	FDR
GOTERM_CC_FAT	GO:0005730~nucleolus	95	7.14823	7.5743e-09	YCR016W, SSF1, EFG1, LSM8, LSM6, LSM7, MRD1, RRT14, UTP11, PCH2, YBR141C, SAS10, PUF6, IMP3, MAK16, RPA12, LSM5, LSM4, RRN9, LSM2, DHR2, NET1, RPS7B, KRR1, FOB1, FAL1, LOC1, RRP7, NIP7, RPO21, ACS2, DIM1, RRP8, RPO26, BUD22, RPA49, RSA4, YCR087C-A, NOP4, MRT4, RSA3, RRN11, LCP5, BFR2, CIC1, UTP4, UTP8, YBL028C, UTP6, YIL096C, TRI1, UTP9, RRP46, BRX1, FCF2, FCF1, LHP1, EBP2, SOF1, RPA34, SLX9, NSA…	939	269	4595	1.72819	4.02952e-06	4.02952e-06	1.10024e-05
GOTERM_CC_FAT	GO:0031974~membrane-enclosed lumen	229	17.231	2.74226e-08	MRPL40, MDJ1, LSM8, LSM6, LSM7, PUF6, MAK16, LSM5, LSM4, LSM2, SRB7, SRB6, MRPL35, KRR1, FAL1, KGD1, MED11, RPO21, ACS2, RPO26, CAF16, NPC2, NOP4, CCR4, SLM5, RRN11, MSF1, ATP11, SUS1, MDH1, MEX67, MST1, TRI1, RRP46, CDC36, EBP2, SYC1, ALD5, IDH2, IDH1, UTP23, RNT1, GRX6, ECM1, RPF2, NOP10, RPF1, GRX7, NOP14, NOP15, NDI1, UBP8, TIM12, POP4, CTK2, POP5, POP6, ISD11, POP7, FYV7, DBP9, POP8, HEM1, Y…	939	827	4595	1.35503	1.45887e-05	7.29438e-06	3.9834e-05
[truncated: 2,329 more rows]
